# Supplementary material for: (E)-4-(5-Hydr­oxy-2-methyl­benzyl­idene­amino)-1,5-dimethyl-2-phenyl-1H-pyrazol-3(2H)-one
Source: Acta Crystallogr Sect E Struct Rep Online. 2008 Sep 27;64(Pt 10):o2017. doi: 10.1107/S1600536808029930 (PMC2959250; doi:10.1107/S1600536808029930)
Supplement: Supplementary file 1 [file e-64-o2017-sup1.cif]

##############################################################################
###                                                                        ###
###        Electronic paper (Acta Crystallographica Section E)             ###
###                                                                        ###
##############################################################################
#                                                                            #
# This CIF contains the data in a paper accepted for publication in Acta     #
# Crystallographica Section E. It conforms to the requirements of Notes      #
# for Authors for Section E, and has been peer reviewed under the auspices   #
# of the IUCr Commission on Journals.                                        #
#                                                                            #
# Full details of the Crystallographic Information File format               #
# are given in the paper "The Crystallographic Information File (CIF):       #
# a New Standard Archive File for Crystallography" by S. R. Hall, F. H.      #
# Allen and I. D. Brown [Acta Cryst. (1991), A47, 655-685].                  #
#                                                                            #
# The current version of the core CIF dictionary is obtainable from          #
# ftp://ftp.iucr.org/pub/cif_core.dic. The current version number is 2.4.    #
#                                                                            #
# Software is freely available for graphical display of the structure(s) in  #
# this CIF.  For information consult the CIF home page http://www.iucr.org/  #
# cif/home.html                                                              #
#                                                                            #
# This file may be used for bona fide research purposes within the           #
# scientific community so long as proper attribution is given to the journal # 
# article from which it was obtained.                                        #
#                                                                            #
##############################################################################
                                             
data_I
_audit_creation_method     SHELXL-97
_chemical_name_systematic
;
(<i>E</i>)-4-(5-Hydroxy-2-methylbenzylideneamino)-1,5-dimethyl-2-phenyl-
1<i>H</i>-pyrazol-3(2<i>H</i>)-one
;
_chemical_name_common     ?
_chemical_formula_moiety     'C19 H19 N3 O2'
_chemical_formula_sum     'C19 H19 N3 O2'
_chemical_formula_iupac     'C19 H19 N3 O2'
_chemical_formula_weight     321.37
_chemical_melting_point     ?
_symmetry_cell_setting     Monoclinic
_symmetry_space_group_name_H-M     'P 21/n'
_symmetry_space_group_name_Hall     '-P 2yn'
loop_
    _symmetry_equiv_pos_as_xyz
    'x, y, z'
    '-x+1/2, y+1/2, -z+1/2'
    '-x, -y, -z'
    'x-1/2, -y-1/2, z-1/2'
_cell_length_a     12.030(2)
_cell_length_b     7.1400(14)
_cell_length_c     20.210(4)
_cell_angle_alpha     90.0
_cell_angle_beta     104.01(3)
_cell_angle_gamma     90.0
_cell_volume     1684.4(6)
_cell_formula_units_Z     4
_cell_measurement_reflns_used     3038
_cell_measurement_theta_min     3.04
_cell_measurement_theta_max     25.20
_cell_measurement_temperature     298(2)
_exptl_crystal_description     block
_exptl_crystal_colour     colourless
_exptl_crystal_size_max     0.28
_exptl_crystal_size_mid     0.27
_exptl_crystal_size_min     0.23
_exptl_crystal_density_diffrn     1.267
_exptl_crystal_density_meas     ?
_exptl_crystal_density_method     'not measured'
_exptl_crystal_F_000     680
_exptl_absorpt_coefficient_mu     0.084
_exptl_absorpt_correction_type     multi-scan
_exptl_absorpt_process_details     '(SADABS; Sheldrick, 1996)'
_exptl_absorpt_correction_T_min     0.965
_exptl_absorpt_correction_T_max     0.971
_exptl_special_details
;
;
_diffrn_ambient_temperature     298(2)
_diffrn_radiation_type     MoK\a
_diffrn_radiation_wavelength     0.71073
_diffrn_radiation_source     'fine-focus sealed tube'
_diffrn_radiation_monochromator     graphite
_diffrn_measurement_device_type     'Bruker APEXII area-detector'
_diffrn_measurement_method     '\f and \w'
_diffrn_detector_area_resol_mean     ?
_diffrn_reflns_number     12992
_diffrn_reflns_av_R_equivalents     0.0255
_diffrn_reflns_av_sigmaI/netI     0.0213
_diffrn_reflns_theta_min     3.04
_diffrn_reflns_theta_max     25.20
_diffrn_reflns_theta_full     25.20
_diffrn_measured_fraction_theta_max     0.999
_diffrn_measured_fraction_theta_full     0.999
_diffrn_reflns_limit_h_min     -14
_diffrn_reflns_limit_h_max     14
_diffrn_reflns_limit_k_min     -8
_diffrn_reflns_limit_k_max     8
_diffrn_reflns_limit_l_min     -24
_diffrn_reflns_limit_l_max     24
_diffrn_standards_number     0
_diffrn_standards_interval_count     0
_diffrn_standards_interval_time     0
_diffrn_standards_decay_%     ?
_refine_special_details
;
Refinement of <i>F</i>^2^ against ALL reflections. The weighted <i>R</i>-factor
<i>wR</i> and goodness of fit <i>S</i> are based on <i>F</i>^2^, conventional
<i>R</i>-factors <i>R</i> are based on <i>F</i>, with <i>F</i> set to zero for
negative <i>F</i>^2^. The threshold expression of <i>F</i>^2^ >
\s(<i>F</i>^2^) is used only for calculating <i>R</i>-factors(gt) <i>etc</i>.
and is not relevant to the choice of reflections for refinement.
<i>R</i>-factors based on <i>F</i>^2^ are statistically about twice as large
as those based on <i>F</i>, and <i>R</i>- factors based on ALL data will be
even larger.
;
_reflns_number_total     3038
_reflns_number_gt     2101
_reflns_threshold_expression     I>2\s(I)
_refine_ls_structure_factor_coef     Fsqd
_refine_ls_matrix_type     full
_refine_ls_R_factor_all     0.0582
_refine_ls_R_factor_gt     0.0369
_refine_ls_wR_factor_gt     0.0966
_refine_ls_wR_factor_ref     0.1172
_refine_ls_goodness_of_fit_ref     1.111
_refine_ls_restrained_S_all     1.111
_refine_ls_number_reflns     3038
_refine_ls_number_parameters     220
_refine_ls_number_restraints     0
_refine_ls_hydrogen_treatment     constr
_refine_ls_weighting_scheme     calc
_refine_ls_weighting_details
         'calc w=1/[\s^2^(Fo^2^)+(0.0593P)^2^+0.1685P] where P=(Fo^2^+2Fc^2^)/3'
_atom_sites_solution_hydrogens     geom
_atom_sites_solution_primary     direct
_atom_sites_solution_secondary     difmap
_refine_ls_shift/su_max     0.003
_refine_ls_shift/su_mean     0.000
_refine_diff_density_max     0.187
_refine_diff_density_min     -0.176
_refine_ls_extinction_method     none
_refine_ls_extinction_coef     ?
loop_
    _atom_type_symbol
    _atom_type_description
    _atom_type_scat_dispersion_real
    _atom_type_scat_dispersion_imag
    _atom_type_scat_source
    'C' 'C' 0.0033 0.0016
                         'International Tables Vol C Tables 4.2.6.8 and 6.1.1.4'
    'H' 'H' 0.0000 0.0000
                         'International Tables Vol C Tables 4.2.6.8 and 6.1.1.4'
    'N' 'N' 0.0061 0.0033
                         'International Tables Vol C Tables 4.2.6.8 and 6.1.1.4'
    'O' 'O' 0.0106 0.0060
                         'International Tables Vol C Tables 4.2.6.8 and 6.1.1.4'
_computing_data_collection     'SMART (Bruker, 1998)'
_computing_cell_refinement     'SAINT (Bruker, 1999)'
_computing_data_reduction     'SAINT (Bruker, 1999)'
_computing_structure_solution     'SHELXS97 (Sheldrick, 2008)'
_computing_structure_refinement     'SHELXL97 (Sheldrick, 2008)'
_computing_molecular_graphics
;
ORTEPIII (Burnett & Johnson, 1996), ORTEP-3 for Windows (Farrugia,
1997) and
PLATON (Spek, 2003)
;
_computing_publication_material     'SHELXL97 (Sheldrick, 2008)'
loop_
    _atom_site_type_symbol
    _atom_site_label
    _atom_site_fract_x
    _atom_site_fract_y
    _atom_site_fract_z
    _atom_site_U_iso_or_equiv
    _atom_site_adp_type
    _atom_site_calc_flag
    _atom_site_refinement_flags
    _atom_site_occupancy
    _atom_site_disorder_assembly
    _atom_site_disorder_group
    N N1 0.54536(10) 0.08488(19) 0.09989(7) 0.0484(4) Uani d . 1 . .
    N N2 0.84821(10) 0.10229(18) 0.18740(7) 0.0478(4) Uani d . 1 . .
    N N3 0.82904(11) 0.27459(18) 0.15274(7) 0.0489(4) Uani d . 1 . .
    O O1 0.74035(9) -0.16626(16) 0.18989(7) 0.0607(4) Uani d . 1 . .
    O O2 0.35066(11) 0.19101(19) 0.01845(7) 0.0721(4) Uani d . 1 . .
    H H2 0.4177 0.1999 0.0399 0.108 Uiso calc R 1 . .
    C C1 1.03702(13) 0.0611(2) 0.16517(8) 0.0500(4) Uani d . 1 . .
    H H1 1.0178 0.1448 0.1289 0.060 Uiso calc R 1 . .
    C C2 1.14339(14) -0.0241(3) 0.18084(9) 0.0569(5) Uani d . 1 . .
    H H2A 1.1959 0.0045 0.1553 0.068 Uiso calc R 1 . .
    C C3 1.17288(15) -0.1505(3) 0.23369(11) 0.0659(5) Uani d . 1 . .
    H H3 1.2445 -0.2076 0.2436 0.079 Uiso calc R 1 . .
    C C4 1.09553(15) -0.1913(3) 0.27139(10) 0.0667(5) Uani d . 1 . .
    H H4 1.1144 -0.2776 0.3068 0.080 Uiso calc R 1 . .
    C C5 0.98929(14) -0.1047(2) 0.25717(9) 0.0549(5) Uani d . 1 . .
    H H5 0.9378 -0.1311 0.2836 0.066 Uiso calc R 1 . .
    C C6 0.95980(12) 0.0212(2) 0.20351(8) 0.0433(4) Uani d . 1 . .
    C C7 0.74648(13) -0.0029(2) 0.17136(9) 0.0469(4) Uani d . 1 . .
    C C8 0.66180(13) 0.1204(2) 0.13035(8) 0.0454(4) Uani d . 1 . .
    C C9 0.71364(13) 0.2853(2) 0.12208(8) 0.0472(4) Uani d . 1 . .
    C C10 0.66222(17) 0.4584(2) 0.08666(11) 0.0650(5) Uani d . 1 . .
    H H10A 0.5826 0.4372 0.0659 0.097 Uiso calc R 1 . .
    H H10B 0.7013 0.4912 0.0521 0.097 Uiso calc R 1 . .
    H H10C 0.6696 0.5588 0.1191 0.097 Uiso calc R 1 . .
    C C11 0.89730(16) 0.4347(2) 0.18612(10) 0.0618(5) Uani d . 1 . .
    H H11A 0.8869 0.5390 0.1552 0.093 Uiso calc R 1 . .
    H H11B 0.9768 0.4006 0.1986 0.093 Uiso calc R 1 . .
    H H11C 0.8727 0.4689 0.2263 0.093 Uiso calc R 1 . .
    C C12 0.49748(13) -0.0712(2) 0.10893(9) 0.0494(4) Uani d . 1 . .
    H H12 0.5403 -0.1634 0.1362 0.059 Uiso calc R 1 . .
    C C13 0.37643(13) -0.1053(2) 0.07677(8) 0.0469(4) Uani d . 1 . .
    C C14 0.30773(14) 0.0258(2) 0.03279(9) 0.0524(4) Uani d . 1 . .
    C C15 0.19260(15) -0.0150(3) 0.00338(9) 0.0630(5) Uani d . 1 . .
    H H15 0.1475 0.0710 -0.0258 0.076 Uiso calc R 1 . .
    C C16 0.14615(15) -0.1806(3) 0.01736(9) 0.0625(5) Uani d . 1 . .
    H H16 0.0694 -0.2050 -0.0025 0.075 Uiso calc R 1 . .
    C C17 0.21076(14) -0.3139(3) 0.06057(9) 0.0581(5) Uani d . 1 . .
    C C18 0.15794(18) -0.4936(3) 0.07672(13) 0.0859(7) Uani d . 1 . .
    H H18A 0.2150 -0.5676 0.1070 0.129 Uiso calc PR 0.50 . .
    H H18B 0.1283 -0.5621 0.0353 0.129 Uiso calc PR 0.50 . .
    H H18C 0.0968 -0.4660 0.0981 0.129 Uiso calc PR 0.50 . .
    H H18D 0.0784 -0.4962 0.0533 0.129 Uiso calc PR 0.50 . .
    H H18E 0.1651 -0.5017 0.1250 0.129 Uiso calc PR 0.50 . .
    H H18F 0.1966 -0.5978 0.0622 0.129 Uiso calc PR 0.50 . .
    C C19 0.32577(13) -0.2731(2) 0.08928(9) 0.0546(4) Uani d . 1 . .
    H H19 0.3703 -0.3611 0.1178 0.066 Uiso calc R 1 . .
loop_
    _atom_site_aniso_label
    _atom_site_aniso_U_11
    _atom_site_aniso_U_22
    _atom_site_aniso_U_33
    _atom_site_aniso_U_12
    _atom_site_aniso_U_13
    _atom_site_aniso_U_23
    N1 0.0449(8) 0.0456(8) 0.0570(8) 0.0014(6) 0.0167(6) -0.0045(6)
    N2 0.0432(7) 0.0360(7) 0.0657(9) -0.0001(6) 0.0162(6) 0.0038(6)
    N3 0.0522(8) 0.0338(7) 0.0632(9) -0.0023(6) 0.0190(7) 0.0010(6)
    O1 0.0527(7) 0.0390(7) 0.0894(9) -0.0031(5) 0.0155(6) 0.0106(6)
    O2 0.0633(8) 0.0671(9) 0.0836(10) 0.0044(7) 0.0131(7) 0.0225(7)
    C1 0.0485(9) 0.0541(10) 0.0469(9) -0.0024(8) 0.0108(7) -0.0004(8)
    C2 0.0462(9) 0.0640(12) 0.0617(11) -0.0030(8) 0.0157(8) -0.0062(9)
    C3 0.0460(10) 0.0657(13) 0.0818(14) 0.0045(9) 0.0072(9) 0.0020(11)
    C4 0.0594(11) 0.0615(12) 0.0729(13) 0.0021(9) 0.0040(9) 0.0177(10)
    C5 0.0528(10) 0.0541(11) 0.0582(11) -0.0057(8) 0.0139(8) 0.0056(9)
    C6 0.0412(8) 0.0386(9) 0.0492(9) -0.0047(7) 0.0092(7) -0.0046(7)
    C7 0.0444(9) 0.0396(9) 0.0596(10) -0.0003(7) 0.0180(7) -0.0028(8)
    C8 0.0449(9) 0.0402(9) 0.0543(10) 0.0023(7) 0.0182(7) -0.0031(7)
    C9 0.0494(9) 0.0414(9) 0.0536(10) 0.0036(7) 0.0176(7) -0.0031(7)
    C10 0.0704(12) 0.0459(11) 0.0794(13) 0.0078(9) 0.0196(10) 0.0107(9)
    C11 0.0649(11) 0.0410(10) 0.0824(13) -0.0108(8) 0.0234(10) -0.0065(9)
    C12 0.0448(9) 0.0455(10) 0.0584(10) 0.0048(7) 0.0137(7) -0.0030(8)
    C13 0.0424(8) 0.0487(10) 0.0507(9) 0.0034(7) 0.0135(7) -0.0051(8)
    C14 0.0536(10) 0.0530(11) 0.0520(10) 0.0042(8) 0.0152(8) 0.0028(8)
    C15 0.0528(10) 0.0784(14) 0.0532(11) 0.0096(10) 0.0042(8) 0.0047(10)
    C16 0.0475(10) 0.0798(14) 0.0563(11) -0.0026(9) 0.0051(8) -0.0087(10)
    C17 0.0498(9) 0.0611(11) 0.0628(11) -0.0055(9) 0.0122(8) -0.0103(9)
    C18 0.0655(13) 0.0754(15) 0.1124(18) -0.0206(11) 0.0128(12) -0.0031(13)
    C19 0.0469(9) 0.0509(10) 0.0647(11) 0.0027(8) 0.0108(8) -0.0023(9)
_geom_special_details
;
 All esds (except the esd in the dihedral angle between two l.s. planes)
 are estimated using the full covariance matrix.  The cell esds are taken
 into account individually in the estimation of esds in distances, angles
 and torsion angles; correlations between esds in cell parameters are only
 used when they are defined by crystal symmetry.  An approximate (isotropic)
 treatment of cell esds is used for estimating esds involving l.s. planes.
;
loop_
    _geom_bond_atom_site_label_1
    _geom_bond_atom_site_label_2
    _geom_bond_site_symmetry_2
    _geom_bond_distance
    _geom_bond_publ_flag
    N1 C12 . 1.288(2) ?
    N1 C8 . 1.410(2) ?
    N2 C7 . 1.405(2) ?
    N2 N3 . 1.4068(18) ?
    N2 C6 . 1.425(2) ?
    N3 C9 . 1.379(2) ?
    N3 C11 . 1.472(2) ?
    O1 C7 . 1.2330(19) ?
    O2 C14 . 1.347(2) ?
    O2 H2 . 0.8200 ?
    C1 C6 . 1.376(2) ?
    C1 C2 . 1.383(2) ?
    C1 H1 . 0.9300 ?
    C2 C3 . 1.378(3) ?
    C2 H2A . 0.9300 ?
    C3 C4 . 1.369(3) ?
    C3 H3 . 0.9300 ?
    C4 C5 . 1.386(3) ?
    C4 H4 . 0.9300 ?
    C5 C6 . 1.387(2) ?
    C5 H5 . 0.9300 ?
    C7 C8 . 1.446(2) ?
    C8 C9 . 1.361(2) ?
    C9 C10 . 1.486(2) ?
    C10 H10A . 0.9600 ?
    C10 H10B . 0.9600 ?
    C10 H10C . 0.9600 ?
    C11 H11A . 0.9600 ?
    C11 H11B . 0.9600 ?
    C11 H11C . 0.9600 ?
    C12 C13 . 1.464(2) ?
    C12 H12 . 0.9300 ?
    C13 C19 . 1.395(2) ?
    C13 C14 . 1.412(2) ?
    C14 C15 . 1.399(2) ?
    C15 C16 . 1.366(3) ?
    C15 H15 . 0.9300 ?
    C16 C17 . 1.394(3) ?
    C16 H16 . 0.9300 ?
    C17 C19 . 1.395(2) ?
    C17 C18 . 1.503(3) ?
    C18 H18A . 0.9600 ?
    C18 H18B . 0.9600 ?
    C18 H18C . 0.9600 ?
    C18 H18D . 0.9600 ?
    C18 H18E . 0.9600 ?
    C18 H18F . 0.9600 ?
    C19 H19 . 0.9300 ?
loop_
    _geom_angle_atom_site_label_1
    _geom_angle_atom_site_label_2
    _geom_angle_atom_site_label_3
    _geom_angle_site_symmetry_1
    _geom_angle_site_symmetry_3
    _geom_angle
    _geom_angle_publ_flag
    C12 N1 C8 . . 121.67(14) ?
    C7 N2 N3 . . 108.89(12) ?
    C7 N2 C6 . . 123.74(13) ?
    N3 N2 C6 . . 120.05(12) ?
    C9 N3 N2 . . 107.34(12) ?
    C9 N3 C11 . . 123.52(14) ?
    N2 N3 C11 . . 116.40(13) ?
    C14 O2 H2 . . 109.5 ?
    C6 C1 C2 . . 119.58(16) ?
    C6 C1 H1 . . 120.2 ?
    C2 C1 H1 . . 120.2 ?
    C3 C2 C1 . . 121.07(18) ?
    C3 C2 H2A . . 119.5 ?
    C1 C2 H2A . . 119.5 ?
    C4 C3 C2 . . 119.25(17) ?
    C4 C3 H3 . . 120.4 ?
    C2 C3 H3 . . 120.4 ?
    C3 C4 C5 . . 120.45(18) ?
    C3 C4 H4 . . 119.8 ?
    C5 C4 H4 . . 119.8 ?
    C4 C5 C6 . . 119.99(17) ?
    C4 C5 H5 . . 120.0 ?
    C6 C5 H5 . . 120.0 ?
    C1 C6 C5 . . 119.64(15) ?
    C1 C6 N2 . . 120.95(15) ?
    C5 C6 N2 . . 119.37(14) ?
    O1 C7 N2 . . 123.25(15) ?
    O1 C7 C8 . . 131.64(15) ?
    N2 C7 C8 . . 105.10(14) ?
    C9 C8 N1 . . 122.57(15) ?
    C9 C8 C7 . . 108.46(14) ?
    N1 C8 C7 . . 128.93(15) ?
    C8 C9 N3 . . 109.78(14) ?
    C8 C9 C10 . . 128.96(15) ?
    N3 C9 C10 . . 121.26(15) ?
    C9 C10 H10A . . 109.5 ?
    C9 C10 H10B . . 109.5 ?
    H10A C10 H10B . . 109.5 ?
    C9 C10 H10C . . 109.5 ?
    H10A C10 H10C . . 109.5 ?
    H10B C10 H10C . . 109.5 ?
    N3 C11 H11A . . 109.5 ?
    N3 C11 H11B . . 109.5 ?
    H11A C11 H11B . . 109.5 ?
    N3 C11 H11C . . 109.5 ?
    H11A C11 H11C . . 109.5 ?
    H11B C11 H11C . . 109.5 ?
    N1 C12 C13 . . 120.77(15) ?
    N1 C12 H12 . . 119.6 ?
    C13 C12 H12 . . 119.6 ?
    C19 C13 C14 . . 117.94(15) ?
    C19 C13 C12 . . 119.56(15) ?
    C14 C13 C12 . . 122.50(16) ?
    O2 C14 C15 . . 118.85(16) ?
    O2 C14 C13 . . 121.29(15) ?
    C15 C14 C13 . . 119.86(17) ?
    C16 C15 C14 . . 120.31(17) ?
    C16 C15 H15 . . 119.8 ?
    C14 C15 H15 . . 119.8 ?
    C15 C16 C17 . . 121.76(17) ?
    C15 C16 H16 . . 119.1 ?
    C17 C16 H16 . . 119.1 ?
    C16 C17 C19 . . 117.67(17) ?
    C16 C17 C18 . . 121.21(17) ?
    C19 C17 C18 . . 121.12(18) ?
    C17 C18 H18A . . 109.5 ?
    C17 C18 H18B . . 109.5 ?
    H18A C18 H18B . . 109.5 ?
    C17 C18 H18C . . 109.5 ?
    H18A C18 H18C . . 109.5 ?
    H18B C18 H18C . . 109.5 ?
    C17 C18 H18D . . 109.5 ?
    H18A C18 H18D . . 141.1 ?
    H18B C18 H18D . . 56.3 ?
    H18C C18 H18D . . 56.3 ?
    C17 C18 H18E . . 109.5 ?
    H18A C18 H18E . . 56.3 ?
    H18B C18 H18E . . 141.1 ?
    H18C C18 H18E . . 56.3 ?
    H18D C18 H18E . . 109.5 ?
    C17 C18 H18F . . 109.5 ?
    H18A C18 H18F . . 56.3 ?
    H18B C18 H18F . . 56.3 ?
    H18C C18 H18F . . 141.1 ?
    H18D C18 H18F . . 109.5 ?
    H18E C18 H18F . . 109.5 ?
    C13 C19 C17 . . 122.45(16) ?
    C13 C19 H19 . . 118.8 ?
    C17 C19 H19 . . 118.8 ?
loop_
    _geom_hbond_atom_site_label_D
    _geom_hbond_atom_site_label_H
    _geom_hbond_atom_site_label_A
    _geom_hbond_site_symmetry_A
    _geom_hbond_distance_DH
    _geom_hbond_distance_HA
    _geom_hbond_distance_DA
    _geom_hbond_angle_DHA
    O2 H2 N1 . 0.82 1.90 2.6275(19) 147.6
    C10 H10C O1 1_565 0.96 2.46 3.386(2) 162.8
data_global
_journal_date_recd_electronic     2008-09-15
_journal_date_accepted     2008-09-17
_journal_name_full     'Acta Crystallographica, Section E'
_journal_year     2008
_journal_volume     64
_journal_issue     10
_journal_page_first     o2017
_journal_page_last     o2017
_journal_paper_category     QO
_journal_coeditor_code     DN2375
_publ_contact_author_name     'Ming-Hua Yang'
_publ_contact_author_address
;
Department of chemistry, Lishui College,
323000 Lishui, ZheJiang
P.R. China
;
_publ_contact_author_email     zjlsxyhx@126.com
_publ_contact_author_fax     '86 571-88303459'
_publ_contact_author_phone     '86 571-88303459'
_publ_section_title
;\
(<i>E</i>)-4-(5-Hydroxy-2-methylbenzylideneamino)-1,5-dimethyl-2-phenyl-\
1<i>H</i>-pyrazol-3(2<i>H</i>)-one
;
loop_
    _publ_author_name
    _publ_author_address
    'Yun-Fa Zheng'
;
Department of Chemistry
Lishui College
323000 Lishui
Zhejiang
People's Republic of China
;
    'Ming-Hua Yang'
;
Department of Chemistry
Lishui College
323000 Lishui
Zhejiang
People's Republic of China
;
