# Supplementary material for: (E)-4-(5-Hydr­oxy-2-methyl­benzyl­idene­amino)-1,5-dimethyl-2-phenyl-1H-pyrazol-3(2H)-one
Source: Acta Crystallogr Sect E Struct Rep Online. 2008 Sep 27;64(Pt 10):o2017. doi: 10.1107/S1600536808029930 (PMC2959250; doi:10.1107/S1600536808029930)
Supplement: Supplementary file 2 [file e-64-o2017-Isup2.hkl]

#
# h,k,l, Fc-squared, Fo-squared, sigma(Fo-squared) and status flag
#
data_I
_shelx_title ' I in space group P21/n'
_shelx_refln_list_code          4
_shelx_F_calc_maximum      263.66
_exptl_crystal_F_000       680.00
_reflns_d_resolution_high  0.8346
 
loop_
 _symmetry_equiv_pos_as_xyz
 'x, y, z'
 '-x+1/2, y+1/2, -z+1/2'
 '-x, -y, -z'
 'x-1/2, -y-1/2, z-1/2'
 
_cell_length_a    12.0300
_cell_length_b     7.1400
_cell_length_c    20.2100
_cell_angle_alpha  90.000
_cell_angle_beta  104.000
_cell_angle_gamma  90.000
 
_shelx_F_squared_multiplier     1.000
 
loop_
 _refln_index_h
 _refln_index_k
 _refln_index_l
 _refln_F_squared_calc
 _refln_F_squared_meas
 _refln_F_squared_sigma
 _refln_observed_status
   2   0   0     8330.96     9500.02     57.93 o
   4   0   0     1280.14     1213.01      6.89 o
   6   0   0     5357.63     5848.95     49.73 o
   8   0   0        9.98        7.71      0.99 o
  10   0   0      390.89      429.97      7.28 o
  12   0   0       48.00       59.65      4.06 o
   1   1   0      129.84      113.50      1.23 o
   2   1   0     4582.12     4595.34     48.23 o
   3   1   0        0.25        0.32      0.23 o
   4   1   0     1048.62      972.87      6.12 o
   5   1   0      190.70      167.35      1.81 o
   6   1   0      353.45      349.17      1.96 o
   7   1   0       74.33       83.58      0.94 o
   8   1   0        0.22        0.73      0.21 o
   9   1   0      196.34      191.41      2.75 o
  10   1   0       25.47       25.16      1.68 o
  11   1   0        8.13        5.89      2.53 o
  12   1   0       26.21       25.47      2.43 o
  13   1   0        0.93        0.33      1.52 o
   0   2   0     3495.76     3164.06     24.97 o
   1   2   0       30.07       23.76      0.84 o
   2   2   0     1848.60     1911.88     18.33 o
   3   2   0     1587.03     1504.54      7.65 o
   4   2   0      146.49      137.54      1.19 o
   5   2   0     1245.44     1353.53      8.03 o
   6   2   0       85.24       84.17      1.78 o
   7   2   0      109.36      118.08      2.32 o
   8   2   0       14.59       14.30      1.71 o
   9   2   0       13.43        8.25      1.55 o
  10   2   0       27.18       27.37      2.48 o
  11   2   0       39.36       42.33      3.03 o
  12   2   0       20.62        7.20      5.92 o
  13   2   0        4.03        3.62      2.38 o
   1   3   0       21.20       21.74      1.21 o
   2   3   0      401.49      449.18      3.71 o
   3   3   0       32.08       29.85      1.11 o
   4   3   0      379.74      349.81      3.09 o
   5   3   0       95.57       94.86      1.49 o
   6   3   0       18.16       17.38      0.73 o
   7   3   0        3.50        5.34      1.72 o
   8   3   0      189.87      194.49      3.94 o
   9   3   0       20.92       16.64      2.62 o
  10   3   0       21.85       22.56      2.60 o
  11   3   0      108.91      116.27      4.96 o
  12   3   0        0.64        0.54      1.96 o
  13   3   0        5.75        0.47      2.55 o
   0   4   0      224.70      215.12      3.95 o
   1   4   0      859.07      941.59      7.00 o
   2   4   0      761.41      763.70      5.96 o
   3   4   0      454.98      479.37      4.97 o
   4   4   0        1.78        5.61      3.33 o
   5   4   0       12.12       10.56      1.22 o
   6   4   0        3.16        2.49      1.21 o
   7   4   0       33.70       32.77      1.62 o
   8   4   0      151.64      156.11      3.88 o
   9   4   0       36.39       36.41      2.92 o
  10   4   0        1.01        1.20      2.16 o
  11   4   0        7.23        7.17      2.81 o
  12   4   0        2.00       -0.11      1.93 o
   1   5   0      128.05      124.82      4.16 o
   2   5   0        0.53        1.40      2.06 o
   3   5   0       48.18       47.11      4.02 o
   4   5   0        8.36        7.89      2.24 o
   5   5   0       66.52       74.45      2.39 o
   6   5   0       79.31       79.61      2.29 o
   7   5   0       25.97       23.77      1.59 o
   8   5   0        1.12        2.16      1.01 o
   9   5   0        2.37        1.57      2.19 o
  10   5   0        3.28        3.08      2.62 o
  11   5   0        1.19        0.42      2.17 o
   0   6   0       15.67        9.61      7.53 o
   1   6   0      771.14      775.31     11.25 o
   2   6   0      562.18      571.02     10.62 o
   3   6   0       13.14       12.56      3.36 o
   4   6   0       34.17       27.00      3.73 o
   5   6   0      240.48      228.38      4.57 o
   6   6   0       75.95       72.77      2.43 o
   7   6   0       65.31       60.15      3.19 o
   8   6   0        1.07        0.93      1.08 o
   9   6   0        0.11        0.08      3.28 o
   1   7   0       41.78       42.53      4.76 o
   2   7   0      167.53      172.47      6.62 o
   3   7   0       21.46       15.03     11.03 o
   4   7   0        0.78        1.07      3.25 o
   5   7   0        2.36        0.72      2.33 o
   6   7   0        6.83        5.30      2.43 o
   7   7   0       10.82        6.73      3.38 o
   8   7   0        0.06        3.73      4.76 o
   0   8   0        1.81        0.00      3.38 o
   1   8   0        1.12       -0.19      3.81 o
   2   8   0       27.91        0.11      3.25 o
   3   8   0        0.01       -0.90      2.60 o
   4   8   0        1.20        1.41      2.79 o
 -13   0   1       19.13       22.20      5.05 o
 -11   0   1       37.72       34.92      2.38 o
  -9   0   1      337.88      357.64      3.86 o
  -7   0   1       10.60       21.61      1.04 o
  -5   0   1     2292.50     2215.48     18.19 o
  -3   0   1      563.03      557.38      4.53 o
   3   0   1      859.08      809.87      5.42 o
   5   0   1      923.17     1024.48      7.43 o
   7   0   1       27.00       19.54      0.85 o
   9   0   1      149.07      152.00      2.49 o
  11   0   1       80.78       77.33      1.86 o
  13   0   1        6.72        5.46      5.71 o
 -14   1   1        0.06       -0.26      3.36 o
 -13   1   1        3.39        0.96      1.50 o
 -12   1   1       17.56        5.95      4.57 o
 -11   1   1        1.20        1.02      1.44 o
 -10   1   1       44.94       42.26      0.96 o
  -9   1   1       54.62       51.46      0.87 o
  -8   1   1       11.55        9.13      0.55 o
  -7   1   1      615.10      623.51      3.34 o
  -6   1   1      153.60      187.02      1.57 o
  -5   1   1      233.00      239.56      1.69 o
  -4   1   1      804.67      769.87      4.37 o
  -3   1   1        1.30        0.55      0.31 o
  -2   1   1      932.12      812.83      4.52 o
  -1   1   1     3665.38     3369.52     24.03 o
   0   1   1     9052.32    10279.69     77.21 o
   1   1   1     6090.42     6240.12     63.98 o
   2   1   1      119.93      110.66      0.69 o
   3   1   1        2.67        3.92      0.58 o
   4   1   1       62.69       69.42      1.05 o
   5   1   1      347.53      352.76      2.82 o
   6   1   1      215.57      223.29      2.48 o
   7   1   1       64.14       77.44      2.04 o
   8   1   1       69.26       62.95      2.16 o
   9   1   1        0.00        0.12      1.02 o
  10   1   1       13.37       15.56      2.05 o
  11   1   1       11.00       10.03      2.13 o
  12   1   1       12.31        9.68      2.56 o
  13   1   1        2.04        3.86      1.96 o
 -13   2   1       20.39        7.29      5.62 o
 -12   2   1      120.61      134.38      3.53 o
 -11   2   1        5.88        9.86      2.49 o
 -10   2   1      311.26      303.72      3.76 o
  -9   2   1       11.96       16.82      1.97 o
  -8   2   1      123.97      121.61      2.33 o
  -7   2   1       61.33       67.46      1.78 o
  -6   2   1        7.09        9.58      0.40 o
  -5   2   1      334.95      347.89      2.17 o
  -4   2   1     1989.56     1927.50     10.65 o
  -3   2   1     2186.41     2142.38     17.86 o
  -2   2   1      376.11      320.00      2.91 o
  -1   2   1        6.81       13.50      1.03 o
   0   2   1     2245.21     2064.16     13.57 o
   1   2   1      372.75      330.13      2.96 o
   2   2   1        0.90        0.58      0.64 o
   3   2   1       17.29       15.81      0.85 o
   4   2   1      144.92      134.54      1.87 o
   5   2   1       30.36       46.45      1.69 o
   6   2   1      362.92      387.87      4.27 o
   7   2   1        4.01        6.59      1.54 o
   8   2   1      360.20      379.16      4.40 o
   9   2   1        6.98        7.52      1.91 o
  10   2   1       47.38       41.27      2.26 o
  11   2   1        6.06        2.32      1.93 o
  12   2   1        9.51        5.94      2.57 o
  13   2   1       14.13        8.32      5.62 o
 -13   3   1        8.82        4.40      4.59 o
 -12   3   1       72.82       79.26      4.37 o
 -11   3   1       46.60       46.00      3.24 o
 -10   3   1      548.76      581.09      6.99 o
  -9   3   1      580.83      634.05      7.07 o
  -8   3   1      336.06      340.74      4.87 o
  -7   3   1      100.90      108.07      1.68 o
  -6   3   1      344.15      332.09      2.49 o
  -5   3   1      483.52      518.21      3.71 o
  -4   3   1     1798.07     1841.15     13.07 o
  -3   3   1     1492.29     1645.17     11.61 o
  -2   3   1      715.73      808.84      6.37 o
  -1   3   1      260.65      249.80      3.08 o
   0   3   1       72.73       74.87      1.74 o
   1   3   1       37.62       38.21      2.08 o
   2   3   1       54.77       40.94      1.51 o
   3   3   1      543.66      581.92      4.49 o
   4   3   1      786.47      879.79      5.76 o
   5   3   1       47.72       45.00      1.07 o
   6   3   1        0.02        0.87      0.35 o
   7   3   1        0.11        0.35      1.42 o
   8   3   1       43.72       43.90      2.76 o
   9   3   1        1.68        5.56      2.31 o
  10   3   1       29.74       40.08      3.21 o
  11   3   1        4.52        3.57      2.23 o
  12   3   1        5.29        4.39      2.47 o
 -12   4   1        3.05        2.14      3.10 o
 -11   4   1       36.58       34.69      6.10 o
 -10   4   1      242.66      257.89      4.66 o
  -9   4   1        0.22        0.46      1.91 o
  -8   4   1      191.66      181.97      3.94 o
  -7   4   1       54.51       49.19      2.09 o
  -6   4   1        2.73        3.70      0.87 o
  -5   4   1      162.98      177.67      2.12 o
  -4   4   1        4.13       10.75      1.03 o
  -3   4   1       39.94       39.73      3.67 o
  -2   4   1      684.89      706.30      7.70 o
  -1   4   1      347.08      353.74      4.52 o
   0   4   1      562.17      591.47      5.78 o
   1   4   1       95.07      107.09      2.75 o
   2   4   1       22.91       18.07      2.49 o
   3   4   1       58.32       61.45      2.87 o
   4   4   1      396.91      404.84      4.07 o
   5   4   1       31.67       32.89      1.63 o
   6   4   1      151.36      139.89      6.23 o
   7   4   1       16.06       17.83      0.93 o
   8   4   1        0.46       -0.77      2.24 o
   9   4   1       25.83       30.82      4.09 o
  10   4   1       11.11        5.59      3.28 o
  11   4   1        1.39        0.46      2.51 o
  12   4   1       20.64       22.62      4.91 o
 -11   5   1       10.41        6.10      3.23 o
 -10   5   1        2.14        3.46      2.66 o
  -9   5   1        9.95        5.36      3.24 o
  -8   5   1       19.10       17.26      1.74 o
  -7   5   1       25.86       25.58      1.60 o
  -6   5   1      350.57      323.80      3.75 o
  -5   5   1        2.19        3.39      1.37 o
  -4   5   1       37.84       40.15      2.28 o
  -3   5   1        5.10        6.78      2.22 o
  -2   5   1       13.71       12.55      2.57 o
  -1   5   1      598.92      630.85      7.30 o
   0   5   1      139.64      140.54      3.91 o
   1   5   1       19.90       17.82      2.70 o
   2   5   1      120.33      122.94      3.25 o
   3   5   1        0.55       -0.72      1.54 o
   4   5   1       55.21       62.86      2.59 o
   5   5   1       26.24       23.85      1.78 o
   6   5   1       25.32       27.41      2.21 o
   7   5   1        0.50       -0.05      0.82 o
   8   5   1        2.40        1.67      0.77 o
   9   5   1       23.03       16.84      5.46 o
  10   5   1        0.21        1.13      2.50 o
  11   5   1       53.61       67.37      4.74 o
 -10   6   1        0.35        0.30      3.39 o
  -9   6   1       21.09       16.21      6.65 o
  -8   6   1        5.02        4.31      1.78 o
  -7   6   1       75.34       79.83      2.92 o
  -6   6   1        4.83        5.00      1.94 o
  -5   6   1      135.17      153.21      4.38 o
  -4   6   1        0.34       -5.30      8.82 o
  -3   6   1      176.30      169.06      5.30 o
  -2   6   1      534.05      529.97      7.08 o
  -1   6   1      137.57      149.74      4.67 o
   0   6   1       85.96       81.12      3.59 o
   1   6   1       18.29       14.28      3.62 o
   2   6   1        6.70       10.12      3.49 o
   3   6   1      123.63      130.45      5.98 o
   4   6   1      399.55      403.44      7.27 o
   5   6   1      360.64      379.18      5.09 o
   6   6   1        2.81       -0.25      1.12 o
   7   6   1       19.20       16.07      4.34 o
   8   6   1       28.48       34.55      4.60 o
   9   6   1       23.69       17.97      6.17 o
  -8   7   1       26.96       21.69     16.62 o
  -7   7   1       24.98       26.26      3.43 o
  -6   7   1        3.13        3.96      1.76 o
  -5   7   1       20.82       16.95      2.14 o
  -4   7   1       61.82       62.26      5.04 o
  -3   7   1      135.39      138.31      6.12 o
  -2   7   1      255.27      281.02      9.88 o
  -1   7   1       26.88       28.13      4.48 o
   0   7   1       43.67       40.63      4.59 o
   1   7   1       33.71       34.67      5.45 o
   2   7   1       78.87       76.93      6.80 o
   3   7   1      217.45      220.94      5.28 o
   4   7   1       49.33       61.51      4.37 o
   5   7   1        3.26        1.51      1.86 o
   6   7   1        0.11        1.48      1.71 o
   7   7   1        4.38        2.16      1.56 o
  -5   8   1        0.02        1.13      4.68 o
  -4   8   1        7.40        8.54      3.86 o
  -3   8   1        3.20        1.44      3.74 o
  -2   8   1      110.20      120.14      6.73 o
  -1   8   1        0.39        0.00      2.84 o
   0   8   1        1.56       -0.47      4.12 o
   1   8   1        9.20       -0.24      3.11 o
   2   8   1        0.87       -0.67      2.52 o
   3   8   1        2.22       -0.23      2.70 o
   4   8   1        8.89        4.89      4.55 o
 -14   0   2       74.40      100.01     14.03 o
 -12   0   2      382.84      369.07      6.37 o
 -10   0   2      224.95      219.53      7.23 o
  -8   0   2      225.46      252.87      2.81 o
  -6   0   2     5631.13     5973.90     63.85 o
  -4   0   2     2868.11     2793.08     17.49 o
  -2   0   2     2020.54     1753.18     12.51 o
   2   0   2     4154.78     4031.03     74.62 o
   4   0   2      715.31      718.73      4.51 o
   6   0   2       63.52       78.17      1.67 o
   8   0   2      366.93      393.03      3.32 o
  10   0   2        5.78        8.56      1.05 o
  12   0   2        2.54        1.26      0.86 o
 -14   1   2        4.37       10.13      6.23 o
 -13   1   2        1.40        1.41      2.19 o
 -12   1   2       20.44       18.52      5.11 o
 -11   1   2      251.03      233.85      3.39 o
 -10   1   2        2.58        3.11      0.77 o
  -9   1   2        0.08        0.31      0.50 o
  -8   1   2       54.29       55.55      1.27 o
  -7   1   2      368.81      377.36      2.93 o
  -6   1   2      208.96      254.55      1.67 o
  -5   1   2     1801.09     1746.16      8.26 o
  -4   1   2      430.09      426.00      2.51 o
  -3   1   2      502.36      437.86      2.37 o
  -2   1   2       41.32       32.08      0.58 o
  -1   1   2     6069.29     6429.54     32.87 o
   0   1   2     1382.55     1251.62      7.10 o
   1   1   2     3505.86     3392.71     39.78 o
   2   1   2      881.89      893.88      4.37 o
   3   1   2      804.30      762.59      4.39 o
   4   1   2      186.79      172.11      1.71 o
   5   1   2       64.42       64.16      1.39 o
   6   1   2      106.95       94.83      1.74 o
   7   1   2      149.67      156.16      2.37 o
   8   1   2      321.55      334.57      3.59 o
   9   1   2      181.23      193.68      3.40 o
  10   1   2       91.37       81.64      2.56 o
  11   1   2       32.72       35.06      1.93 o
  12   1   2        8.41        5.95      1.80 o
  13   1   2        6.41       11.05      4.43 o
 -13   2   2        6.09        3.25      2.08 o
 -12   2   2        5.89        6.33      2.53 o
 -11   2   2        0.96        1.12      2.13 o
 -10   2   2        1.21        0.11      1.29 o
  -9   2   2      634.96      646.21      5.34 o
  -8   2   2      183.45      186.40      1.80 o
  -7   2   2      127.85      116.72      1.19 o
  -6   2   2       72.59       89.87      0.96 o
  -5   2   2     1860.38     1964.20     10.21 o
  -4   2   2      149.92      172.47      1.50 o
  -3   2   2      285.58      269.98      2.02 o
  -2   2   2      269.61      249.66      2.44 o
  -1   2   2       64.93       65.79      1.35 o
   0   2   2       74.56       64.93      1.45 o
   1   2   2      950.73      841.18      5.29 o
   2   2   2     4450.26     4394.08     43.56 o
   3   2   2      158.22      140.64      2.03 o
   4   2   2      455.97      398.75      2.23 o
   5   2   2      474.72      514.47      4.27 o
   6   2   2       19.85       20.23      1.57 o
   7   2   2      148.88      166.73      3.51 o
   8   2   2     1167.04     1137.56      9.23 o
   9   2   2       57.21       48.93      3.04 o
  10   2   2      473.12      472.28      5.67 o
  11   2   2       73.42       78.94      2.89 o
  12   2   2       19.22       13.48      6.41 o
  13   2   2        2.06       -0.38      1.79 o
 -13   3   2        0.34       -0.88      2.64 o
 -12   3   2       30.05       26.76      3.39 o
 -11   3   2       46.05       48.66      4.04 o
 -10   3   2      220.07      215.62      4.08 o
  -9   3   2        3.92       -2.14      2.92 o
  -8   3   2      317.22      304.89      7.03 o
  -7   3   2        1.11        1.02      0.64 o
  -6   3   2      257.48      258.33      2.26 o
  -5   3   2       58.19       59.57      1.20 o
  -4   3   2        2.06        1.74      0.81 o
  -3   3   2      350.97      338.15      4.37 o
  -2   3   2      202.29      217.78      3.88 o
  -1   3   2      634.84      635.96      5.39 o
   0   3   2      567.51      567.82      5.29 o
   1   3   2       51.49       61.13      1.98 o
   2   3   2     1280.59     1329.71      8.57 o
   3   3   2      222.68      229.82      2.68 o
   4   3   2       22.73       18.56      0.80 o
   5   3   2        7.34        6.50      0.72 o
   6   3   2      109.09      115.53      2.46 o
   7   3   2        1.75        0.90      2.54 o
   8   3   2       72.55       85.22      4.96 o
   9   3   2       35.81       37.05      3.24 o
  10   3   2       49.06       47.50      4.63 o
  11   3   2       51.34       65.25      4.74 o
  12   3   2       36.88       49.44      3.36 o
 -12   4   2        3.91        3.47      3.94 o
 -11   4   2      115.29      122.28      4.93 o
 -10   4   2      160.39      163.15      4.11 o
  -9   4   2      200.99      204.27      3.87 o
  -8   4   2      168.84      161.65      3.45 o
  -7   4   2      438.98      445.84      3.72 o
  -6   4   2        4.74        2.51      0.82 o
  -5   4   2       34.01       43.79      1.33 o
  -4   4   2        0.10        1.35      0.78 o
  -3   4   2      171.34      168.99      2.80 o
  -2   4   2      191.12      192.49      3.08 o
  -1   4   2      232.28      244.71      3.78 o
   0   4   2      418.01      426.39      4.76 o
   1   4   2       54.19       60.87      2.22 o
   2   4   2      189.89      186.01      4.47 o
   3   4   2      227.28      241.13      3.53 o
   4   4   2       11.76        7.46      1.40 o
   5   4   2       11.35        7.23      0.91 o
   6   4   2      680.23      684.50      4.86 o
   7   4   2      346.91      362.13      6.79 o
   8   4   2        1.38        0.70      2.01 o
   9   4   2        3.17        3.98      2.41 o
  10   4   2        0.76        0.48      2.64 o
  11   4   2        4.16        1.80      2.78 o
  12   4   2       57.47       65.25     13.76 o
 -11   5   2        9.36        2.39      3.75 o
 -10   5   2       13.12        9.12      2.86 o
  -9   5   2        1.79        2.17      0.94 o
  -8   5   2       62.58       58.89      2.22 o
  -7   5   2      333.53      301.97      3.82 o
  -6   5   2        0.46        0.53      1.09 o
  -5   5   2       45.74       44.58      1.75 o
  -4   5   2        0.34       -0.14      0.83 o
  -3   5   2       43.59       42.69      3.27 o
  -2   5   2      166.83      154.85      3.86 o
  -1   5   2       36.92       32.85      2.59 o
   0   5   2      420.67      421.86      6.09 o
   1   5   2       10.91       14.43      2.18 o
   2   5   2        0.17        0.33      1.92 o
   3   5   2        0.03        0.68      1.28 o
   4   5   2       51.16       55.43      2.39 o
   5   5   2      367.86      384.97      4.07 o
   6   5   2      118.22      127.69      2.59 o
   7   5   2       30.11       24.84      1.31 o
   8   5   2        0.44        1.08      2.00 o
   9   5   2        3.61        2.62      3.04 o
  10   5   2        1.89        0.80      2.44 o
  11   5   2        9.34        6.06      3.37 o
 -10   6   2        4.30        3.23      3.74 o
  -9   6   2        0.02       -0.29      3.36 o
  -8   6   2       19.93       17.28      3.71 o
  -7   6   2       28.18       27.44      2.59 o
  -6   6   2        5.48        4.09      1.89 o
  -5   6   2       26.84       24.12      1.78 o
  -4   6   2      438.20      423.95      6.74 o
  -3   6   2       23.48       22.81      3.15 o
  -2   6   2      115.67      115.10      5.34 o
  -1   6   2       15.95       17.29      3.21 o
   0   6   2        3.12        3.85      2.44 o
   1   6   2       53.11       65.21      4.60 o
   2   6   2       95.79       83.88      3.04 o
   3   6   2       93.55       94.30      3.46 o
   4   6   2       36.46       37.17      3.06 o
   5   6   2       46.25       38.84      2.18 o
   6   6   2      247.34      247.99      3.33 o
   7   6   2       14.02        8.66      2.15 o
   8   6   2        4.27        2.58      2.74 o
   9   6   2        2.14        1.74      2.61 o
  -8   7   2        0.75       -0.65      2.36 o
  -7   7   2        0.01        2.89      2.62 o
  -6   7   2        8.85        8.08      2.24 o
  -5   7   2        2.27        3.74      2.53 o
  -4   7   2       89.23       82.91      5.91 o
  -3   7   2       53.08       59.77      5.83 o
  -2   7   2      117.55      115.01      6.36 o
  -1   7   2      146.94      153.58      6.15 o
   0   7   2       26.83       26.15      4.41 o
   1   7   2       86.84      100.36      4.15 o
   2   7   2        0.03        1.38      2.36 o
   3   7   2        0.55       -1.12      2.44 o
   4   7   2       32.64       28.27      8.15 o
   5   7   2        2.78        1.73      1.87 o
   6   7   2        0.04       -0.19      1.38 o
   7   7   2        8.03        5.52      2.77 o
  -5   8   2        1.64        1.82      3.69 o
  -4   8   2        4.11        5.99      4.23 o
  -3   8   2       14.43        9.26     10.52 o
  -2   8   2        0.00       -1.26      4.37 o
  -1   8   2        3.75       -0.12      3.03 o
   0   8   2        6.94        3.45      2.63 o
   1   8   2        9.23        3.20      3.73 o
   2   8   2        1.76        0.55      2.43 o
   3   8   2       15.48        7.03      3.57 o
   4   8   2        1.51        1.11      2.87 o
 -13   0   3       16.11       18.63      2.11 o
 -11   0   3       77.22       68.92      2.77 o
  -9   0   3      934.06      913.12      7.91 o
  -7   0   3     1126.42     1142.91     10.51 o
  -5   0   3       68.37       66.19      5.32 o
  -3   0   3      340.04      302.19      2.97 o
  -1   0   3      153.92      123.42      1.69 o
   1   0   3     6770.84     6675.56     35.42 o
   3   0   3      699.56      636.67     10.66 o
   5   0   3      442.99      431.15      3.29 o
   7   0   3      311.77      351.71      4.07 o
   9   0   3       40.67       44.14      1.42 o
  11   0   3        9.28        6.71      0.89 o
  13   0   3       26.82       29.35      7.01 o
 -14   1   3        0.77        0.48      1.83 o
 -13   1   3        8.20        5.04      1.90 o
 -12   1   3       11.63        9.27      1.40 o
 -11   1   3      374.57      370.67      3.40 o
 -10   1   3      769.95      806.13      6.43 o
  -9   1   3        8.30       14.62      1.08 o
  -8   1   3        4.86        6.55      0.98 o
  -7   1   3       92.30       80.13      1.29 o
  -6   1   3      466.84      453.06      3.05 o
  -5   1   3     1587.75     1555.00      8.93 o
  -4   1   3      121.17      120.99      1.30 o
  -3   1   3       14.75       20.17      0.65 o
  -2   1   3     5111.87     4994.28     72.49 o
  -1   1   3      235.68      213.19      1.93 o
   0   1   3     2097.88     1939.39      8.30 o
   1   1   3     2923.99     2644.74     11.57 o
   2   1   3     1294.93     1213.08      5.19 o
   3   1   3      564.42      525.91      2.61 o
   4   1   3     5741.17     5862.20     62.90 o
   5   1   3     1977.74     2109.02     10.93 o
   6   1   3      249.27      265.16      2.73 o
   7   1   3     1047.10     1042.70      7.35 o
   8   1   3      446.17      440.85      4.61 o
   9   1   3        4.89        5.02      1.54 o
  10   1   3      318.83      290.77      3.79 o
  11   1   3       76.71       74.04      2.70 o
  12   1   3        1.97        4.66      1.76 o
  13   1   3        0.03        0.95      4.49 o
 -13   2   3       15.36       15.45      4.39 o
 -12   2   3       70.23       74.43      3.00 o
 -11   2   3      232.35      243.80      4.41 o
 -10   2   3       39.85       36.46      0.71 o
  -9   2   3       96.34       95.57      1.52 o
  -8   2   3        0.80        1.01      0.61 o
  -7   2   3       16.35       15.87      0.67 o
  -6   2   3       17.16       16.72      0.68 o
  -5   2   3      239.77      225.98      2.01 o
  -4   2   3      637.04      710.09      3.91 o
  -3   2   3       41.30       39.93      0.68 o
  -2   2   3      666.21      623.07     27.13 o
  -1   2   3      577.53      565.93      3.64 o
   0   2   3     2688.65     2570.05     17.99 o
   1   2   3     1206.72     1107.66      6.86 o
   2   2   3      697.08      656.93      4.43 o
   3   2   3      178.88      182.40      1.45 o
   4   2   3       29.52       31.72      0.56 o
   5   2   3        3.29        1.09      1.20 o
   6   2   3        6.47        4.47      1.37 o
   7   2   3      109.79      105.42      2.88 o
   8   2   3      284.39      291.13      5.04 o
   9   2   3        7.87        5.47      2.18 o
  10   2   3        9.92        6.59      2.14 o
  11   2   3       13.91        3.58      3.17 o
  12   2   3        0.06        0.09      1.62 o
  13   2   3        0.79       -0.18      1.72 o
 -13   3   3        3.43        4.67      3.39 o
 -12   3   3        2.76        3.46      3.48 o
 -11   3   3       17.54        9.36      3.82 o
 -10   3   3      378.54      402.33      7.09 o
  -9   3   3      337.19      341.76      5.67 o
  -8   3   3      498.65      491.74      3.48 o
  -7   3   3      121.66      124.49      1.42 o
  -6   3   3       15.92       22.50      1.08 o
  -5   3   3      282.06      289.19      2.56 o
  -4   3   3      723.35      719.25      4.65 o
  -3   3   3        7.02        2.77      0.57 o
  -2   3   3      762.61      765.35      8.17 o
  -1   3   3      250.86      246.15      3.20 o
   0   3   3      372.94      333.31      2.86 o
   1   3   3        1.13        0.27      0.69 o
   2   3   3      178.22      175.00      1.91 o
   3   3   3     1119.00     1158.35      6.79 o
   4   3   3        8.73        8.52      0.73 o
   5   3   3        0.68        0.95      0.36 o
   6   3   3      184.83      188.54      3.20 o
   7   3   3        1.95        0.54      1.78 o
   8   3   3       28.78       27.81      2.78 o
   9   3   3      392.49      376.20      6.07 o
  10   3   3       16.73       11.21      3.64 o
  11   3   3        1.69        0.00      1.62 o
  12   3   3        0.00       -0.81      2.52 o
 -12   4   3        0.17       -0.45      2.74 o
 -11   4   3       11.73       16.22      4.85 o
 -10   4   3        4.32        4.15      3.05 o
  -9   4   3        2.22        1.53      0.68 o
  -8   4   3      333.41      324.99      2.81 o
  -7   4   3      133.78      138.40      2.36 o
  -6   4   3      239.79      229.85      2.64 o
  -5   4   3       36.82       44.05      1.24 o
  -4   4   3      169.04      204.54      2.30 o
  -3   4   3       18.64       18.14      1.91 o
  -2   4   3        0.00        1.38      1.48 o
  -1   4   3       74.79       77.89      2.64 o
   0   4   3      530.46      541.89      5.62 o
   1   4   3      240.75      235.92      2.92 o
   2   4   3      446.48      411.89      4.00 o
   3   4   3        0.00        0.24      0.84 o
   4   4   3       10.67       14.02      1.14 o
   5   4   3        0.07        0.22      0.89 o
   6   4   3      506.03      522.08      3.66 o
   7   4   3      323.56      325.13      5.48 o
   8   4   3       88.46       82.41      4.11 o
   9   4   3       49.18       53.01      4.04 o
  10   4   3       29.34       22.12      8.37 o
  11   4   3       33.79       39.97     14.01 o
 -11   5   3        2.50       -0.08      2.22 o
 -10   5   3        0.44       -0.81      4.58 o
  -9   5   3        5.32        5.89      1.16 o
  -8   5   3       98.57       93.91      1.98 o
  -7   5   3       48.49       47.75      1.82 o
  -6   5   3      189.99      203.52      2.80 o
  -5   5   3        4.02        2.08      0.90 o
  -4   5   3      111.17      119.96      1.98 o
  -3   5   3       32.29       35.46      2.34 o
  -2   5   3      274.23      275.80      4.40 o
  -1   5   3      546.98      545.38      6.47 o
   0   5   3      334.83      354.97      5.70 o
   1   5   3       76.52       72.18      2.62 o
   2   5   3       65.62       57.79      2.54 o
   3   5   3        0.01       -0.20      1.36 o
   4   5   3      432.08      435.49      5.23 o
   5   5   3       23.49       33.27      1.66 o
   6   5   3      695.82      657.80      5.49 o
   7   5   3        7.16        8.23      1.27 o
   8   5   3       54.02       56.06      3.53 o
   9   5   3       12.05       11.70      4.71 o
  10   5   3        0.19        0.33      2.44 o
 -10   6   3        1.35        1.27      4.54 o
  -9   6   3       10.20        7.28      3.49 o
  -8   6   3       17.08       12.62      3.34 o
  -7   6   3        0.86        0.55      1.13 o
  -6   6   3       75.79       75.13      5.12 o
  -5   6   3       44.03       40.91      1.54 o
  -4   6   3      147.22      131.20      3.91 o
  -3   6   3      170.88      167.80      4.29 o
  -2   6   3       41.81       41.76      3.56 o
  -1   6   3       37.17       35.78      3.19 o
   0   6   3        8.63       11.35      3.09 o
   1   6   3        1.61       -0.61      1.39 o
   2   6   3      148.02      149.75      4.02 o
   3   6   3        9.02        5.60      2.12 o
   4   6   3       31.93       34.45      2.26 o
   5   6   3       85.73       90.92      2.62 o
   6   6   3        7.66        6.63      1.65 o
   7   6   3       23.39       24.71      1.63 o
   8   6   3        0.86        0.77      2.89 o
   9   6   3        0.28        0.26      2.35 o
  -8   7   3       46.99       57.69     10.71 o
  -7   7   3        1.95        1.33      2.86 o
  -6   7   3        0.75        0.03      2.47 o
  -5   7   3       22.04       22.22      2.38 o
  -4   7   3       22.11       25.94      3.39 o
  -3   7   3        0.00       -1.00      2.49 o
  -2   7   3       76.25       84.57      4.47 o
  -1   7   3        7.67        5.16      1.96 o
   0   7   3      148.16      146.79      3.81 o
   1   7   3      145.10      139.74      3.95 o
   2   7   3       98.61      111.29      4.07 o
   3   7   3       43.54       33.83      6.81 o
   4   7   3        0.21        1.34      1.95 o
   5   7   3       18.98       13.01      5.61 o
   6   7   3       14.83       10.40      4.67 o
   7   7   3        2.53        0.87      2.50 o
  -5   8   3        2.41        0.78      3.12 o
  -4   8   3       12.63        6.87      6.36 o
  -3   8   3        4.71        0.82      3.62 o
  -2   8   3       56.49       63.52      4.25 o
  -1   8   3        2.13        2.81      3.10 o
   0   8   3        0.39        0.88      2.39 o
   1   8   3        0.05       -0.88      2.22 o
   2   8   3       26.21       14.71      6.82 o
   3   8   3       12.79       13.42      3.02 o
   4   8   3        2.04        2.28      3.78 o
 -14   0   4       12.21        9.61      6.23 o
 -12   0   4        1.51        0.37      1.25 o
 -10   0   4        2.29        1.88      1.27 o
  -8   0   4       32.53       35.77      2.60 o
  -6   0   4       14.43       11.27      1.16 o
  -4   0   4      190.72      180.45      2.39 o
  -2   0   4     1630.21     1443.48     11.94 o
   0   0   4      286.96      264.84      3.02 o
   2   0   4     1491.36     1376.19      7.92 o
   4   0   4      822.71      814.73      6.21 o
   6   0   4       25.59       33.66      1.43 o
   8   0   4        4.88        5.07      1.20 o
  10   0   4      110.88      108.11      1.96 o
  12   0   4        0.31        0.94      3.47 o
 -14   1   4        0.17        0.13      1.50 o
 -13   1   4       14.80       10.33      2.30 o
 -12   1   4        6.04        3.61      0.97 o
 -11   1   4        2.10        3.11      0.94 o
 -10   1   4       49.89       56.19      1.71 o
  -9   1   4       38.74       39.59      1.41 o
  -8   1   4      159.63      159.87      1.95 o
  -7   1   4        0.03       -0.54      0.67 o
  -6   1   4      494.50      451.49      3.63 o
  -5   1   4      472.98      477.11      3.37 o
  -4   1   4       54.58       57.84      0.89 o
  -3   1   4      551.26      541.45      3.90 o
  -2   1   4     5518.03     5316.35     93.81 o
  -1   1   4     7405.46     7615.92     46.90 o
   0   1   4     2541.17     2252.23     10.90 o
   1   1   4      702.01      646.87      3.23 o
   2   1   4     6843.93     6723.48     55.09 o
   3   1   4     1729.49     1595.97      7.13 o
   4   1   4     2154.39     2175.26      9.83 o
   5   1   4       90.94      105.26      1.00 o
   6   1   4      228.80      234.74      1.78 o
   7   1   4      212.74      226.94      2.58 o
   8   1   4        4.00        4.21      1.67 o
   9   1   4       28.27       27.23      2.08 o
  10   1   4       24.97       22.75      2.46 o
  11   1   4       48.64       58.03      2.99 o
  12   1   4       16.12       14.83      2.28 o
  13   1   4        0.43        0.44      2.78 o
 -13   2   4        1.30        1.45      1.98 o
 -12   2   4       24.07       21.02      2.93 o
 -11   2   4       48.56       49.65      1.67 o
 -10   2   4       63.18       65.41      1.61 o
  -9   2   4        5.83        9.13      1.01 o
  -8   2   4       72.72       66.17      1.18 o
  -7   2   4        4.49        5.58      0.84 o
  -6   2   4       11.80       15.02      0.88 o
  -5   2   4      117.55      133.23      1.69 o
  -4   2   4      708.88      758.49      4.62 o
  -3   2   4      424.45      415.44      3.90 o
  -2   2   4      172.86      161.10      2.15 o
  -1   2   4       39.08       54.41      0.85 o
   0   2   4      292.62      272.47      1.93 o
   1   2   4      292.87      255.21      2.11 o
   2   2   4     1577.56     1629.00      8.87 o
   3   2   4        6.23        5.57      0.60 o
   4   2   4       76.24       65.41      1.22 o
   5   2   4       20.27       22.47      0.35 o
   6   2   4       33.38       35.39      2.03 o
   7   2   4       11.14       13.82      1.86 o
   8   2   4      548.53      543.40      6.68 o
   9   2   4      233.52      211.45      5.43 o
  10   2   4      166.89      160.09      4.58 o
  11   2   4       25.35       18.86      8.59 o
  12   2   4       10.04        2.40      2.40 o
 -13   3   4        0.44       -1.00      2.40 o
 -12   3   4       16.86       20.83      2.67 o
 -11   3   4        0.00        0.20      1.57 o
 -10   3   4       16.28       24.08      1.66 o
  -9   3   4       37.26       42.50      1.49 o
  -8   3   4       10.42        7.76      1.00 o
  -7   3   4       99.58       87.64      1.84 o
  -6   3   4      140.94      147.15      2.19 o
  -5   3   4      414.09      438.10      4.09 o
  -4   3   4       59.62       61.18      1.80 o
  -3   3   4       84.21       94.13      2.40 o
  -2   3   4      138.73      143.12      2.28 o
  -1   3   4      462.06      438.90      4.64 o
   0   3   4      113.91      121.91      1.99 o
   1   3   4        8.89       12.14      0.95 o
   2   3   4     1153.32     1231.49      7.50 o
   3   3   4      546.00      615.37      4.39 o
   4   3   4       24.69       24.12      0.80 o
   5   3   4       76.97       78.33      1.22 o
   6   3   4        4.81        4.33      1.67 o
   7   3   4      369.46      349.33      4.43 o
   8   3   4      530.65      531.30      6.98 o
   9   3   4      206.88      219.90      4.97 o
  10   3   4       14.81        8.46      3.57 o
  11   3   4       50.07       55.88      5.17 o
  12   3   4        3.55        1.28      2.81 o
 -12   4   4        7.47        6.24      4.29 o
 -11   4   4        1.39        1.20      2.79 o
 -10   4   4        4.39        4.50      0.84 o
  -9   4   4      126.63      120.42      2.16 o
  -8   4   4        7.87        4.51      1.42 o
  -7   4   4       39.27       39.22      1.87 o
  -6   4   4        7.80        7.22      0.94 o
  -5   4   4      395.90      420.42      3.44 o
  -4   4   4        0.06        0.12      0.41 o
  -3   4   4      238.79      205.47      3.65 o
  -2   4   4      158.03      141.14      1.88 o
  -1   4   4      178.93      186.79      2.33 o
   0   4   4       32.83       43.92      1.52 o
   1   4   4      383.27      407.12      3.76 o
   2   4   4       48.28       41.09      1.48 o
   3   4   4       93.99       90.77      1.84 o
   4   4   4       30.35       38.07      1.75 o
   5   4   4      165.47      152.14      2.01 o
   6   4   4       35.71       39.17      1.45 o
   7   4   4      123.99      121.60      3.46 o
   8   4   4       10.33       12.92      3.09 o
   9   4   4       13.92        8.20      3.33 o
  10   4   4        1.97        1.08      2.57 o
  11   4   4       12.71        7.98      3.95 o
 -11   5   4        2.44        0.43      3.37 o
 -10   5   4       15.71        8.17      3.58 o
  -9   5   4        0.10        0.40      1.21 o
  -8   5   4       24.83       22.75      1.84 o
  -7   5   4       93.86      100.30      2.98 o
  -6   5   4      222.63      228.71      4.95 o
  -5   5   4      262.30      264.37      3.44 o
  -4   5   4        2.27        3.40      1.46 o
  -3   5   4        6.88        5.81      1.98 o
  -2   5   4       43.43       48.03      2.40 o
  -1   5   4      185.81      178.93      3.46 o
   0   5   4      149.55      164.21      3.00 o
   1   5   4       66.28       60.01      2.65 o
   2   5   4        2.09        3.43      1.31 o
   3   5   4        3.03        2.62      1.69 o
   4   5   4      172.71      189.63      3.42 o
   5   5   4     1041.65     1022.48      6.96 o
   6   5   4       39.17       44.08      1.96 o
   7   5   4        0.70        0.93      0.91 o
   8   5   4        1.09        1.17      3.71 o
   9   5   4        9.44        7.02      3.18 o
  10   5   4        1.14        3.24      3.04 o
 -10   6   4        0.60       -0.78      3.29 o
  -9   6   4        4.03        1.96      1.99 o
  -8   6   4       12.90        9.84      3.28 o
  -7   6   4       71.01       65.92      2.79 o
  -6   6   4      103.55      110.12      3.34 o
  -5   6   4        0.47        0.53      0.74 o
  -4   6   4        0.03       -0.20      1.38 o
  -3   6   4       32.04       27.92      2.06 o
  -2   6   4       14.21       15.32      1.57 o
  -1   6   4      154.55      144.65      3.56 o
   0   6   4      436.36      443.09      5.75 o
   1   6   4      163.11      170.76      4.43 o
   2   6   4       12.31       13.96      2.06 o
   3   6   4       62.83       61.34      2.68 o
   4   6   4       36.31       36.17      2.44 o
   5   6   4        1.16        0.65      1.32 o
   6   6   4       28.08       29.47      2.76 o
   7   6   4        1.08        0.01      1.07 o
   8   6   4       23.75        6.90      6.83 o
   9   6   4        0.54        0.86      3.35 o
  -8   7   4       20.38       15.27      6.64 o
  -7   7   4        2.09        2.37      2.85 o
  -6   7   4       52.48       58.72      4.09 o
  -5   7   4      143.80      168.07      5.30 o
  -4   7   4       64.60       63.85      2.55 o
  -3   7   4       90.63       95.07      3.60 o
  -2   7   4       38.98       33.07      2.36 o
  -1   7   4       41.97       39.31      2.52 o
   0   7   4      109.76      112.53      4.58 o
   1   7   4       75.58       74.82      3.20 o
   2   7   4      227.41      226.29      4.12 o
   3   7   4       30.00       21.59      6.88 o
   4   7   4        6.92        2.62      2.16 o
   5   7   4       34.84       39.67      2.66 o
   6   7   4       16.67        9.54      4.10 o
   7   7   4        5.04        1.34      3.14 o
  -4   8   4       64.05       79.09      5.35 o
  -3   8   4        3.52        1.45      3.00 o
  -2   8   4        6.30        2.57      3.06 o
  -1   8   4        2.80        0.45      1.84 o
   0   8   4        1.65        1.92      2.05 o
   1   8   4        3.86        4.25      2.91 o
   2   8   4       66.89       74.74      4.66 o
   3   8   4       54.47       68.77      4.06 o
 -13   0   5        0.01        1.38      1.61 o
 -11   0   5      193.26      208.90      3.39 o
  -9   0   5      635.75      614.00      7.27 o
  -7   0   5      570.22      589.35      5.48 o
  -5   0   5      369.58      328.64      3.78 o
  -3   0   5     4211.04     4071.27     32.09 o
  -1   0   5    69518.09    73263.80    632.74 o
   1   0   5      805.58      773.39      6.94 o
   3   0   5       32.23       29.05      1.06 o
   5   0   5     2537.28     2610.62     15.82 o
   7   0   5      270.62      253.30      2.71 o
   9   0   5       51.75       57.97      2.05 o
  11   0   5        9.88       13.55      0.90 o
 -14   1   5        1.32        1.75      2.45 o
 -13   1   5       11.44        9.17      1.45 o
 -12   1   5        0.54        0.46      1.04 o
 -11   1   5       22.00       17.91      1.73 o
 -10   1   5      615.64      616.59      4.91 o
  -9   1   5        2.49        3.19      0.92 o
  -8   1   5      323.13      329.63      3.26 o
  -7   1   5       17.96       23.04      1.36 o
  -6   1   5      193.04      170.23      2.11 o
  -5   1   5      807.89      794.10      4.74 o
  -4   1   5        0.14        1.80      0.85 o
  -3   1   5     1576.11     1446.39      8.78 o
  -2   1   5    21460.52    22906.98    446.51 o
  -1   1   5    12231.56    12826.29    123.64 o
   0   1   5     6655.24     6396.83     64.20 o
   1   1   5        0.58        0.31      0.56 o
   2   1   5      541.47      461.92      2.62 o
   3   1   5       56.13       56.67      0.88 o
   4   1   5      242.17      226.96      1.72 o
   5   1   5        5.46        9.08      0.69 o
   6   1   5      583.24      555.96      4.96 o
   7   1   5       64.58       70.56      1.24 o
   8   1   5        0.08        0.75      1.03 o
   9   1   5       13.83       14.46      1.80 o
  10   1   5       68.11       78.18      2.65 o
  11   1   5        3.04        4.51      1.74 o
  12   1   5        0.67        1.31      1.94 o
 -14   2   5        5.38        4.72      2.91 o
 -13   2   5        1.73        0.74      1.89 o
 -12   2   5      150.34      147.25      4.47 o
 -11   2   5       37.34       34.02      2.06 o
 -10   2   5       86.43       84.07      2.27 o
  -9   2   5        1.09        0.99      0.80 o
  -8   2   5      318.27      328.01      2.97 o
  -7   2   5       58.39       59.48      1.27 o
  -6   2   5      325.73      371.55      3.20 o
  -5   2   5       11.46       10.11      0.67 o
  -4   2   5        0.77        0.32      0.25 o
  -3   2   5        0.13       -0.31      0.92 o
  -2   2   5      523.06      525.21      4.78 o
  -1   2   5      213.89      204.80      1.41 o
   0   2   5     1121.59     1081.23      5.45 o
   1   2   5     6880.73     6863.16     35.17 o
   2   2   5     3927.68     4045.88     19.30 o
   3   2   5      233.59      200.80      1.60 o
   4   2   5      838.23      926.16      5.42 o
   5   2   5      141.34      143.99      1.44 o
   6   2   5      168.24      170.16      2.67 o
   7   2   5      274.38      271.97      3.72 o
   8   2   5      375.30      367.64      4.27 o
   9   2   5        5.26        8.93      2.47 o
  10   2   5        0.03       -1.73      2.25 o
  11   2   5       14.95       15.67      3.61 o
  12   2   5       12.92        8.77      4.80 o
 -13   3   5        5.85        9.97      2.91 o
 -12   3   5       14.60       12.92      2.63 o
 -11   3   5        5.07        2.57      1.22 o
 -10   3   5        8.16       11.01      1.13 o
  -9   3   5      113.68      120.19      1.87 o
  -8   3   5      138.84      143.82      3.33 o
  -7   3   5        1.05        1.81      1.19 o
  -6   3   5       34.47       27.28      1.60 o
  -5   3   5      750.88      743.71      6.84 o
  -4   3   5        0.00        0.12      1.10 o
  -3   3   5      941.13     1008.78      8.25 o
  -2   3   5        5.43        7.42      0.48 o
  -1   3   5       35.22       41.08      1.92 o
   0   3   5       27.85       28.10      1.33 o
   1   3   5      658.84      621.88      6.36 o
   2   3   5      954.93      894.06      7.24 o
   3   3   5      261.48      220.81      2.32 o
   4   3   5       13.64       10.30      0.81 o
   5   3   5        0.56        0.22      0.56 o
   6   3   5        6.21        5.13      1.70 o
   7   3   5       11.56       12.34      2.08 o
   8   3   5       30.30       31.72      3.22 o
   9   3   5        3.32        4.01      3.01 o
  10   3   5        1.56        2.09      2.92 o
  11   3   5        0.02        0.61      2.44 o
  12   3   5        3.08       -0.15      2.49 o
 -12   4   5       19.98       20.60      3.92 o
 -11   4   5        3.91        2.57      0.77 o
 -10   4   5       14.52       14.20      1.42 o
  -9   4   5        0.23       -0.23      1.02 o
  -8   4   5       16.11       13.42      1.71 o
  -7   4   5       62.34       70.41      2.07 o
  -6   4   5       13.67       13.72      2.10 o
  -5   4   5      375.16      402.12      4.34 o
  -4   4   5        5.34        8.47      1.57 o
  -3   4   5       32.00       29.80      1.79 o
  -2   4   5       60.42       80.08      1.56 o
  -1   4   5       11.77       18.35      1.05 o
   0   4   5      476.58      529.36      4.40 o
   1   4   5      109.57      117.21      2.05 o
   2   4   5       62.96       56.60      1.73 o
   3   4   5      168.43      181.63      2.31 o
   4   4   5      169.66      164.87      2.42 o
   5   4   5        0.76        0.34      0.73 o
   6   4   5      171.94      167.79      1.93 o
   7   4   5       87.67       91.54      3.85 o
   8   4   5        0.02        0.94      2.00 o
   9   4   5       16.60       11.11      4.11 o
  10   4   5        7.72        8.22      3.27 o
  11   4   5        0.77        2.32      3.32 o
 -11   5   5        1.46        0.74      2.98 o
 -10   5   5        0.32        0.35      1.21 o
  -9   5   5       37.92       37.48      5.23 o
  -8   5   5        2.31        0.36      1.56 o
  -7   5   5      197.64      197.44      4.50 o
  -6   5   5        4.28        3.88      1.73 o
  -5   5   5       18.15       17.29      2.32 o
  -4   5   5      381.10      357.52      4.84 o
  -3   5   5        0.07       -0.35      0.66 o
  -2   5   5      101.77       93.25      2.00 o
  -1   5   5        3.54        2.46      1.38 o
   0   5   5     2086.30     2116.57     13.62 o
   1   5   5       82.26       77.88      2.42 o
   2   5   5       17.80       17.60      1.69 o
   3   5   5        4.58        3.21      1.33 o
   4   5   5       28.16       29.92      1.86 o
   5   5   5       25.89       26.67      1.85 o
   6   5   5       65.98       63.95      1.67 o
   7   5   5       40.35       41.62      1.52 o
   8   5   5        6.29        3.50      2.70 o
   9   5   5        1.26        0.03      2.86 o
  10   5   5       24.45       27.77      9.98 o
 -10   6   5        3.26        0.35      3.14 o
  -9   6   5        0.13        0.56      1.64 o
  -8   6   5        0.00       -0.35      1.59 o
  -7   6   5        1.54        1.04      2.03 o
  -6   6   5      154.32      144.57      3.73 o
  -5   6   5       50.89       60.02      3.47 o
  -4   6   5        7.04        9.23      2.62 o
  -3   6   5        1.47        0.85      1.11 o
  -2   6   5      373.10      359.81      6.91 o
  -1   6   5       56.50       57.41      2.09 o
   0   6   5      408.08      407.68      4.99 o
   1   6   5      321.41      342.42      4.61 o
   2   6   5        4.13        5.97      1.85 o
   3   6   5       89.17       83.97      2.89 o
   4   6   5       50.66       39.06      2.49 o
   5   6   5       65.60       69.04      2.29 o
   6   6   5       57.26       51.52      2.00 o
   7   6   5        0.86        0.29      1.03 o
   8   6   5        1.08        0.39      2.55 o
  -8   7   5       39.40       34.36      7.76 o
  -7   7   5       31.63       27.63      5.13 o
  -6   7   5       12.16       11.01      2.82 o
  -5   7   5        0.34       -1.76      2.34 o
  -4   7   5       40.76       40.38      3.46 o
  -3   7   5      211.75      201.18      7.94 o
  -2   7   5       35.91       43.61      2.59 o
  -1   7   5       51.40       57.28      2.93 o
   0   7   5       96.41       95.84      3.62 o
   1   7   5        0.82        1.04      1.81 o
   2   7   5        4.75        4.92      2.34 o
   3   7   5        2.22       -0.12      1.70 o
   4   7   5       16.00       12.06      4.69 o
   5   7   5        0.01       -0.76      1.53 o
   6   7   5        6.93        3.64      1.97 o
  -4   8   5        8.05        3.67      3.09 o
  -3   8   5       36.61       26.32     11.99 o
  -2   8   5        8.11        3.70      3.04 o
  -1   8   5        1.52        0.89      1.72 o
   0   8   5        0.07        0.45      1.81 o
   1   8   5       10.02        6.11      2.45 o
   2   8   5        3.25        3.91      3.02 o
   3   8   5       12.17        7.54      5.14 o
 -14   0   6        0.40       -0.02      1.27 o
 -12   0   6        0.06        0.17      1.41 o
 -10   0   6      420.36      435.83      6.44 o
  -8   0   6        0.03       -0.08      1.06 o
  -6   0   6      232.93      240.74      3.87 o
  -4   0   6      778.80      751.47      8.53 o
  -2   0   6    10200.02    10479.39     84.35 o
   0   0   6      569.45      532.75      5.19 o
   2   0   6        1.78        1.12      0.90 o
   4   0   6       71.21       53.83      1.48 o
   6   0   6        6.27        2.96      1.09 o
   8   0   6       76.90       83.76      2.23 o
  10   0   6      137.30      143.25      4.08 o
  12   0   6        0.44        3.09      4.02 o
 -14   1   6        3.45        2.67      2.09 o
 -13   1   6       17.27       10.59      2.68 o
 -12   1   6        2.30        2.66      1.42 o
 -11   1   6      138.83      137.02      2.98 o
 -10   1   6       16.26       17.82      1.88 o
  -9   1   6      172.77      171.99      2.26 o
  -8   1   6      691.04      688.02      5.00 o
  -7   1   6      224.31      199.42      2.39 o
  -6   1   6       78.16       90.76      1.36 o
  -5   1   6      317.57      374.34      3.30 o
  -4   1   6     2585.31     2500.06     14.78 o
  -3   1   6      215.02      217.23      2.25 o
  -2   1   6    12439.25    13042.28     94.01 o
  -1   1   6     2057.61     1937.70     11.62 o
   0   1   6      501.99      539.55      3.60 o
   1   1   6      260.45      279.57      2.11 o
   2   1   6       35.64       29.30      0.80 o
   3   1   6      197.88      185.86      1.57 o
   4   1   6        0.75        0.69      0.54 o
   5   1   6      421.08      449.27      2.71 o
   6   1   6       54.47       42.22      0.92 o
   7   1   6        0.50        0.22      0.41 o
   8   1   6      123.41      116.02      2.83 o
   9   1   6        0.03        0.84      1.85 o
  10   1   6       10.71       10.90      2.09 o
  11   1   6       75.40       84.05      3.34 o
  12   1   6       22.89       21.38      3.57 o
 -14   2   6        3.32        3.44      2.61 o
 -13   2   6        1.47        2.49      2.61 o
 -12   2   6       52.50       56.07      3.48 o
 -11   2   6       79.94       83.52      2.22 o
 -10   2   6       81.04       79.41      1.99 o
  -9   2   6       76.65       76.98      1.99 o
  -8   2   6      162.12      158.94      2.26 o
  -7   2   6        2.07        3.92      0.96 o
  -6   2   6     1045.09     1061.11      7.38 o
  -5   2   6      437.40      463.52      3.62 o
  -4   2   6      338.14      359.65      3.10 o
  -3   2   6      450.06      469.47      3.84 o
  -2   2   6      932.29      921.67      5.88 o
  -1   2   6       70.83       60.07      1.12 o
   0   2   6      121.53      124.51      1.42 o
   1   2   6      373.88      437.09      2.91 o
   2   2   6        0.86        0.70      0.70 o
   3   2   6       28.68       26.79      0.85 o
   4   2   6       45.19       43.52      1.00 o
   5   2   6      153.91      151.03      1.87 o
   6   2   6        0.44        0.80      0.25 o
   7   2   6       71.05       87.55      2.50 o
   8   2   6        2.80        2.73      1.70 o
   9   2   6        5.03        2.62      2.42 o
  10   2   6       12.79       16.58      2.88 o
  11   2   6        2.89        6.69      3.93 o
  12   2   6        0.35       -0.77      2.53 o
 -13   3   6        0.29        0.02      1.88 o
 -12   3   6        0.03        0.98      0.90 o
 -11   3   6       97.04      100.98      2.13 o
 -10   3   6      303.83      317.56      3.38 o
  -9   3   6      259.45      272.46      4.54 o
  -8   3   6        3.37        2.43      1.08 o
  -7   3   6       60.19       59.55      2.24 o
  -6   3   6        1.05        3.28      1.54 o
  -5   3   6      667.69      637.27      6.29 o
  -4   3   6      663.04      681.03      6.55 o
  -3   3   6     1433.26     1506.97     11.76 o
  -2   3   6      132.89      127.54      2.50 o
  -1   3   6     1372.38     1342.89      8.58 o
   0   3   6      354.81      377.16      4.69 o
   1   3   6       56.67       47.88      1.65 o
   2   3   6      190.20      179.52      2.26 o
   3   3   6       61.78       80.96      1.63 o
   4   3   6        1.94        3.97      1.10 o
   5   3   6        0.18        0.25      0.55 o
   6   3   6       69.58       69.34      1.17 o
   7   3   6      207.01      207.37      4.16 o
   8   3   6       18.82       28.61      3.07 o
   9   3   6        2.76        2.57      2.49 o
  10   3   6        0.28        1.32      2.57 o
  11   3   6        0.54        1.37      4.39 o
 -12   4   6       39.21       43.20      5.01 o
 -11   4   6      315.28      322.45      7.37 o
 -10   4   6       10.74       10.03      1.52 o
  -9   4   6       42.95       44.48      2.44 o
  -8   4   6      181.17      177.68      3.25 o
  -7   4   6       12.39       12.97      1.73 o
  -6   4   6      202.92      196.70      3.36 o
  -5   4   6      313.62      331.83      3.95 o
  -4   4   6       29.17       31.73      1.94 o
  -3   4   6       77.90       81.98      2.93 o
  -2   4   6      108.86      115.29      1.82 o
  -1   4   6      212.03      248.33      3.53 o
   0   4   6      381.66      399.88      3.48 o
   1   4   6      124.93      113.63      1.98 o
   2   4   6       13.59       18.60      1.33 o
   3   4   6       26.26       24.65      1.39 o
   4   4   6      145.36      146.83      2.44 o
   5   4   6      145.57      155.07      2.52 o
   6   4   6       85.12       79.56      1.56 o
   7   4   6       24.56       25.71      2.58 o
   8   4   6        7.86       10.74      2.75 o
   9   4   6       71.43       72.44     20.27 o
  10   4   6       34.20       27.95     12.08 o
  11   4   6        0.13        0.37      3.19 o
 -11   5   6        0.04        0.76      3.54 o
 -10   5   6       46.53       42.05      5.57 o
  -9   5   6       25.09       21.18      2.96 o
  -8   5   6       25.74       27.78      3.41 o
  -7   5   6        2.55        0.07      1.27 o
  -6   5   6        7.05        6.57      1.95 o
  -5   5   6      167.43      166.51      3.48 o
  -4   5   6       44.42       41.01      2.55 o
  -3   5   6       72.81       64.87      2.61 o
  -2   5   6      129.54      137.17      2.14 o
  -1   5   6      305.11      311.83      3.65 o
   0   5   6      199.76      188.09      3.94 o
   1   5   6        0.91        1.12      1.40 o
   2   5   6      243.65      228.63      3.13 o
   3   5   6       36.70       38.10      1.95 o
   4   5   6      237.45      220.73      3.45 o
   5   5   6      229.52      248.00      3.45 o
   6   5   6        0.03        0.41      1.14 o
   7   5   6        1.97        1.57      0.77 o
   8   5   6        0.66        2.10      2.40 o
   9   5   6        1.78        2.09      2.89 o
 -10   6   6        1.18        0.43      3.15 o
  -9   6   6        4.04        4.74      2.40 o
  -8   6   6       33.07       30.20      6.16 o
  -7   6   6       17.52       18.36      2.51 o
  -6   6   6       22.24       29.82      2.72 o
  -5   6   6       57.99       60.02      8.59 o
  -4   6   6       42.88       46.13      3.17 o
  -3   6   6       77.52       69.58      1.62 o
  -2   6   6       11.17        9.69      1.84 o
  -1   6   6       14.38       14.01      1.65 o
   0   6   6      124.15      129.94      2.90 o
   1   6   6       46.27       51.21      2.35 o
   2   6   6       41.59       51.42      2.37 o
   3   6   6      143.93      142.95      3.37 o
   4   6   6      120.41      120.82      3.15 o
   5   6   6        1.88        4.24      2.10 o
   6   6   6        0.11        0.09      1.15 o
   7   6   6       30.40       35.77      3.91 o
   8   6   6       39.77       48.20      4.75 o
  -8   7   6       28.86       21.07      4.68 o
  -7   7   6       19.48       14.43      4.11 o
  -6   7   6        0.11       -0.95      2.56 o
  -5   7   6       55.57       54.52      3.82 o
  -4   7   6       37.93       37.95      4.43 o
  -3   7   6      212.47      232.75      8.63 o
  -2   7   6        6.57        6.79      2.01 o
  -1   7   6        9.16        9.27      1.82 o
   0   7   6        4.10        4.44      2.07 o
   1   7   6        5.15        5.87      2.19 o
   2   7   6       36.70       35.63      5.13 o
   3   7   6       25.38       27.52      3.94 o
   4   7   6        1.21        0.65      2.16 o
   5   7   6        4.43        1.97      1.82 o
   6   7   6        2.83        2.37      1.80 o
  -4   8   6       32.46       18.33     10.98 o
  -3   8   6       95.51      115.40      5.18 o
  -2   8   6        9.21        5.59      3.68 o
  -1   8   6        0.22        0.21      2.37 o
   0   8   6        0.10       -0.13      1.80 o
   1   8   6        4.18        5.52      2.89 o
   2   8   6        7.14        4.63      2.79 o
 -13   0   7      339.21      359.63      5.84 o
 -11   0   7      281.07      275.54      5.32 o
  -9   0   7        6.20        1.57      1.33 o
  -7   0   7     1192.22     1163.71     11.42 o
  -5   0   7      376.41      310.08      4.63 o
  -3   0   7      505.82      534.56      7.33 o
  -1   0   7      163.30      168.46      5.08 o
   1   0   7      411.83      403.67      3.93 o
   3   0   7      235.38      221.98      2.59 o
   5   0   7        0.24        0.50      1.09 o
   7   0   7      487.84      523.23      6.62 o
   9   0   7        0.14       -0.14      0.95 o
  11   0   7        3.98        4.29      1.08 o
 -14   1   7       26.40       18.34      8.13 o
 -13   1   7       12.09        7.61      1.78 o
 -12   1   7       46.40       46.15      4.11 o
 -11   1   7       29.85       32.48      2.33 o
 -10   1   7      174.11      185.87      2.58 o
  -9   1   7       18.28       17.39      1.33 o
  -8   1   7      163.27      177.94      2.59 o
  -7   1   7      429.63      419.59      3.35 o
  -6   1   7       26.61       26.10      1.42 o
  -5   1   7      149.08      144.81      2.18 o
  -4   1   7        0.04        2.15      1.40 o
  -3   1   7       13.45       14.15      1.20 o
  -2   1   7      466.35      474.35      4.23 o
  -1   1   7      235.03      224.87      2.54 o
   0   1   7     1805.16     1632.24     10.82 o
   1   1   7      237.47      219.11      2.06 o
   2   1   7      223.27      237.41      1.91 o
   3   1   7      213.14      197.95      1.87 o
   4   1   7      102.92       87.46      1.27 o
   5   1   7        2.19        1.88      0.61 o
   6   1   7      398.62      380.89      2.74 o
   7   1   7        4.19        3.27      0.87 o
   8   1   7        1.54        2.16      0.70 o
   9   1   7        6.71        8.14      1.82 o
  10   1   7       16.16       19.62      2.38 o
  11   1   7        5.93        3.62      2.89 o
  12   1   7       21.55       11.21      9.44 o
 -13   2   7        0.24        1.04      1.39 o
 -12   2   7        1.63        1.73      1.48 o
 -11   2   7       12.46       12.72      1.57 o
 -10   2   7      340.30      341.99      3.93 o
  -9   2   7       27.92       26.91      1.47 o
  -8   2   7      144.10      156.29      2.55 o
  -7   2   7      109.86      107.32      1.94 o
  -6   2   7      229.20      254.01      2.65 o
  -5   2   7       29.67       34.40      0.98 o
  -4   2   7      209.76      241.65      2.75 o
  -3   2   7       25.33       22.30      1.76 o
  -2   2   7      392.31      371.62      3.44 o
  -1   2   7       18.24       15.56      1.22 o
   0   2   7      360.28      354.46      2.87 o
   1   2   7      281.95      254.96      2.22 o
   2   2   7       14.66       14.65      0.99 o
   3   2   7       10.60       11.32      0.84 o
   4   2   7       25.02       24.45      0.90 o
   5   2   7      128.53      121.41      1.42 o
   6   2   7      646.23      654.12      5.95 o
   7   2   7      373.91      382.27      4.62 o
   8   2   7      122.79      102.12      2.88 o
   9   2   7       93.60       87.86      3.09 o
  10   2   7        0.05       -0.27      1.88 o
  11   2   7        0.79       -0.55      2.78 o
 -13   3   7        0.04        0.20      2.16 o
 -12   3   7        1.44        1.08      1.00 o
 -11   3   7       75.26       79.78      1.92 o
 -10   3   7       18.58       22.17      1.66 o
  -9   3   7      372.16      368.23      3.83 o
  -8   3   7       97.20      107.03      2.46 o
  -7   3   7       18.79       20.35      2.45 o
  -6   3   7      173.01      181.14      3.36 o
  -5   3   7       10.74       11.32      1.61 o
  -4   3   7        0.28        1.54      1.28 o
  -3   3   7      530.66      520.42      5.78 o
  -2   3   7        0.02        0.70      1.20 o
  -1   3   7       77.39       84.39      1.62 o
   0   3   7       28.54       29.79      1.11 o
   1   3   7     1847.54     1739.79     10.08 o
   2   3   7     1749.93     1768.93     10.70 o
   3   3   7      203.39      199.66      2.69 o
   4   3   7       93.67       86.90      1.89 o
   5   3   7        0.00       -0.36      1.00 o
   6   3   7      120.19      121.87      1.56 o
   7   3   7       32.13       33.76      2.60 o
   8   3   7       55.66       62.09      3.12 o
   9   3   7       20.28       13.87      3.49 o
  10   3   7       19.77       18.96      6.86 o
  11   3   7        3.13        2.11      2.90 o
 -12   4   7       84.73       86.33      5.63 o
 -11   4   7      125.30      130.60      3.39 o
 -10   4   7       40.62       44.61      2.63 o
  -9   4   7      181.12      170.80      3.15 o
  -8   4   7        5.00        3.51      1.80 o
  -7   4   7        2.72        1.63      1.92 o
  -6   4   7       89.29      100.12      2.61 o
  -5   4   7       25.00       23.60      2.47 o
  -4   4   7      252.52      267.74      5.01 o
  -3   4   7      526.44      534.97      6.41 o
  -2   4   7       93.43       94.47      1.37 o
  -1   4   7       79.34       81.00      2.08 o
   0   4   7       32.93       34.18      2.45 o
   1   4   7      121.70      116.81      2.39 o
   2   4   7      105.46      107.15      2.34 o
   3   4   7      226.55      231.53      2.88 o
   4   4   7      184.11      196.06      2.65 o
   5   4   7      331.32      330.92      3.32 o
   6   4   7      143.57      133.54      1.78 o
   7   4   7        4.21        4.31      2.61 o
   8   4   7       22.36       19.00      4.93 o
   9   4   7       19.87       15.00      4.26 o
  10   4   7        2.37        3.26      3.14 o
 -11   5   7       10.69        7.87      4.02 o
 -10   5   7        0.00        0.44      1.78 o
  -9   5   7       51.72       53.54      3.37 o
  -8   5   7       53.76       52.38      3.02 o
  -7   5   7       11.25       12.16      2.10 o
  -6   5   7        0.62        0.98      1.99 o
  -5   5   7      154.96      159.04      4.37 o
  -4   5   7      368.61      366.90      5.50 o
  -3   5   7        0.29       -0.51      1.69 o
  -2   5   7       12.76       11.43      1.48 o
  -1   5   7        0.00       -1.10      1.10 o
   0   5   7      129.88      126.42      3.01 o
   1   5   7       39.24       40.52      2.05 o
   2   5   7      122.06      120.96      2.83 o
   3   5   7      107.72      126.71      2.64 o
   4   5   7       10.69       11.95      1.87 o
   5   5   7       12.57       18.06      1.86 o
   6   5   7        3.21        4.54      1.35 o
   7   5   7       12.54       12.48      0.78 o
   8   5   7        5.71        3.57      2.76 o
   9   5   7       10.42       12.55      4.51 o
 -10   6   7        4.54        4.23      1.99 o
  -9   6   7        1.59        2.02      2.27 o
  -8   6   7       83.19       92.03      4.04 o
  -7   6   7        1.97        1.28      2.41 o
  -6   6   7        4.49        6.82      2.37 o
  -5   6   7      525.40      527.00      6.75 o
  -4   6   7        2.56        1.95      2.14 o
  -3   6   7       57.68       56.49      3.50 o
  -2   6   7        0.49        0.32      1.19 o
  -1   6   7       51.69       56.71      2.63 o
   0   6   7       16.02       15.85      1.83 o
   1   6   7       48.19       44.04      2.41 o
   2   6   7        1.83        2.00      1.72 o
   3   6   7        8.65       10.98      1.99 o
   4   6   7       79.39       78.27      2.99 o
   5   6   7      121.68      125.39      3.00 o
   6   6   7        0.77        1.68      1.44 o
   7   6   7       11.87       12.15      3.53 o
   8   6   7        0.04       -0.51      3.31 o
  -7   7   7      117.67      127.09      4.58 o
  -6   7   7        0.03       -0.51      2.26 o
  -5   7   7        6.12        3.17      2.66 o
  -4   7   7        0.05       -0.51      2.29 o
  -3   7   7       29.25       28.18      3.53 o
  -2   7   7       40.87       43.46      2.59 o
  -1   7   7       38.99       44.60      3.27 o
   0   7   7        0.42       -0.36      1.34 o
   1   7   7        4.66        2.77      1.91 o
   2   7   7       15.75       16.12      3.22 o
   3   7   7        8.18        5.51      2.17 o
   4   7   7        1.50        0.35      1.73 o
   5   7   7       16.33       16.66      2.33 o
  -3   8   7        0.08       -1.31      3.17 o
  -2   8   7        3.93        1.86      3.02 o
  -1   8   7       19.44       14.41      7.08 o
   0   8   7        3.43        2.24      2.52 o
   1   8   7        0.05       -1.09      2.43 o
 -14   0   8       13.16        3.83      3.66 o
 -12   0   8       31.70       30.02      3.51 o
 -10   0   8      784.29      821.73     10.91 o
  -8   0   8      586.52      568.31      6.92 o
  -6   0   8      616.18      566.42      6.57 o
  -4   0   8     1702.13     1784.55     17.24 o
  -2   0   8       83.92       90.63      2.39 o
   0   0   8      194.49      199.43      3.56 o
   2   0   8      805.95      815.66      6.66 o
   4   0   8      301.33      287.88      3.33 o
   6   0   8      697.28      678.59      5.70 o
   8   0   8       21.56       21.62      1.70 o
  10   0   8        7.43        7.60      1.66 o
  12   0   8       10.58        4.33      4.76 o
 -14   1   8       38.68       36.08      6.86 o
 -13   1   8       62.80       71.37      3.07 o
 -12   1   8       98.08      102.63      2.84 o
 -11   1   8      145.34      146.49      2.87 o
 -10   1   8      113.34      114.73      2.51 o
  -9   1   8      348.42      351.95      3.94 o
  -8   1   8       33.10       37.54      1.46 o
  -7   1   8       17.02       20.93      1.26 o
  -6   1   8       55.39       54.96      1.74 o
  -5   1   8      170.76      184.10      5.32 o
  -4   1   8        2.61        1.47      0.97 o
  -3   1   8       83.81       89.11      1.85 o
  -2   1   8      642.94      608.14      7.68 o
  -1   1   8       57.87       53.71      1.60 o
   0   1   8      680.81      661.46      4.53 o
   1   1   8      373.05      346.48      2.79 o
   2   1   8      456.09      448.52      3.02 o
   3   1   8      662.58      687.22      4.23 o
   4   1   8      180.43      200.71      1.93 o
   5   1   8       34.01       35.82      1.19 o
   6   1   8      968.66      957.03      6.03 o
   7   1   8      641.54      627.67      4.21 o
   8   1   8      100.28      101.24      2.31 o
   9   1   8      101.41       92.77      3.40 o
  10   1   8       14.70        9.28      2.49 o
  11   1   8        4.55        1.47      2.63 o
 -13   2   8        0.02       -0.14      1.27 o
 -12   2   8        1.86        1.84      1.45 o
 -11   2   8       47.92       48.15      2.19 o
 -10   2   8      321.90      326.39      3.56 o
  -9   2   8      198.67      198.57      2.97 o
  -8   2   8        0.01        0.65      1.36 o
  -7   2   8      290.43      293.19      3.35 o
  -6   2   8        0.35        1.06      0.67 o
  -5   2   8      379.58      384.87      3.85 o
  -4   2   8     1088.60     1072.52      8.03 o
  -3   2   8      114.57      106.43      3.10 o
  -2   2   8       13.25       13.11      0.82 o
  -1   2   8       36.16       25.15      1.52 o
   0   2   8     1407.52     1435.96     11.02 o
   1   2   8      930.87      945.22      5.65 o
   2   2   8       21.68       21.92      1.91 o
   3   2   8      783.30      799.79      4.67 o
   4   2   8      175.94      172.57      1.97 o
   5   2   8       42.96       44.78      1.16 o
   6   2   8       12.41        8.66      0.94 o
   7   2   8       87.62       86.86      2.60 o
   8   2   8       61.31       63.37      2.62 o
   9   2   8        2.35        1.70      2.07 o
  10   2   8       16.15       11.73      4.95 o
  11   2   8        0.71        1.15      3.09 o
 -13   3   8       12.81       12.15      3.12 o
 -12   3   8        0.65        2.10      1.31 o
 -11   3   8      216.38      224.35      2.93 o
 -10   3   8      146.76      148.35      2.52 o
  -9   3   8      185.84      191.90      2.70 o
  -8   3   8       12.61       11.56      1.06 o
  -7   3   8      323.39      345.83      4.82 o
  -6   3   8        0.17        0.94      1.55 o
  -5   3   8        0.73        0.77      1.54 o
  -4   3   8        3.63        6.00      2.64 o
  -3   3   8       37.14       35.23      2.15 o
  -2   3   8      196.24      191.44      3.94 o
  -1   3   8      388.02      398.96      6.81 o
   0   3   8      133.41      127.22      1.88 o
   1   3   8       25.38       26.41      1.57 o
   2   3   8      376.38      376.75      3.96 o
   3   3   8       50.97       59.36      1.89 o
   4   3   8       56.78       55.58      1.91 o
   5   3   8       90.50       89.34      2.34 o
   6   3   8      142.40      132.66      1.60 o
   7   3   8       23.30       24.77      2.60 o
   8   3   8      232.35      224.87      4.84 o
   9   3   8       14.71       13.94      3.58 o
  10   3   8       10.64        3.29      3.44 o
  11   3   8        0.05       -0.19      2.89 o
 -12   4   8       34.45       23.27      9.82 o
 -11   4   8       10.02       13.09      1.84 o
 -10   4   8       68.53       67.48      3.14 o
  -9   4   8       91.89       90.19      2.72 o
  -8   4   8        0.97        0.66      1.47 o
  -7   4   8        0.48        0.20      1.35 o
  -6   4   8        3.65        2.41      1.80 o
  -5   4   8       85.49       84.76      3.23 o
  -4   4   8      101.15       88.69      2.94 o
  -3   4   8       74.29       66.13      2.79 o
  -2   4   8      310.40      320.47      4.71 o
  -1   4   8        1.74        3.19      1.06 o
   0   4   8       66.74       75.24      2.09 o
   1   4   8      185.08      181.80      3.20 o
   2   4   8       16.30       16.47      1.76 o
   3   4   8       21.56       25.86      2.17 o
   4   4   8      117.94       92.59      2.05 o
   5   4   8       38.45       44.33      1.72 o
   6   4   8      225.65      231.41      2.69 o
   7   4   8       22.62       25.75      2.78 o
   8   4   8        2.97        1.02      2.16 o
   9   4   8        1.05        0.46      2.54 o
  10   4   8       10.96        6.86      5.84 o
 -11   5   8        0.69        1.00      2.03 o
 -10   5   8        5.90        5.50      1.97 o
  -9   5   8        8.52        8.94      2.87 o
  -8   5   8        2.41        1.09      1.80 o
  -7   5   8        0.21        0.39      1.68 o
  -6   5   8       86.04       76.27      3.19 o
  -5   5   8       61.12       64.06      2.96 o
  -4   5   8       13.21        9.88      2.22 o
  -3   5   8       34.50       36.71      2.53 o
  -2   5   8       13.34       14.31      0.96 o
  -1   5   8      258.82      270.88      3.43 o
   0   5   8       20.86       29.62      1.79 o
   1   5   8      143.99      133.89      4.26 o
   2   5   8       36.55       34.53      2.01 o
   3   5   8      332.21      323.54      4.27 o
   4   5   8       19.64       24.46      1.90 o
   5   5   8      471.83      467.16      4.63 o
   6   5   8        0.40        1.27      1.21 o
   7   5   8       70.57       64.97      1.45 o
   8   5   8        0.89        1.55      2.68 o
   9   5   8        0.03        0.21      2.28 o
  -9   6   8       12.28        8.48      2.89 o
  -8   6   8        8.77        8.33      2.51 o
  -7   6   8       34.69       29.51      6.22 o
  -6   6   8       38.54       41.78      3.55 o
  -5   6   8       12.33        5.95      3.05 o
  -4   6   8      132.60      138.61      4.01 o
  -3   6   8      154.87      154.60      4.08 o
  -2   6   8        9.71        8.88      1.17 o
  -1   6   8       24.68       33.04      1.89 o
   0   6   8       16.86       13.74      3.91 o
   1   6   8       47.43       44.92      2.32 o
   2   6   8        1.16        1.81      2.01 o
   3   6   8       10.91        8.71      2.06 o
   4   6   8      399.09      421.55      5.04 o
   5   6   8        1.93        2.44      1.81 o
   6   6   8        4.15        5.95      1.71 o
   7   6   8        2.06        3.70      4.41 o
  -7   7   8        0.03       -2.00      2.91 o
  -6   7   8        9.31       12.39      3.03 o
  -5   7   8       21.04       22.13      3.29 o
  -4   7   8        6.55        4.10      3.06 o
  -3   7   8        0.20        0.44      2.33 o
  -2   7   8       27.15       27.89      4.89 o
  -1   7   8       28.18       28.76      3.95 o
   0   7   8       17.94       17.78      2.83 o
   1   7   8       24.28       32.88      4.89 o
   2   7   8        0.56        1.53      1.93 o
   3   7   8        7.57        5.23      2.45 o
   4   7   8       46.19       52.47      3.16 o
   5   7   8        8.81       11.34      2.59 o
  -2   8   8        0.16       -0.12      2.47 o
  -1   8   8       22.53       11.79      5.77 o
   0   8   8        0.56       -0.17      2.35 o
 -13   0   9       18.94        9.67      8.82 o
 -11   0   9       14.16       12.66      2.73 o
  -9   0   9       75.86       80.66      2.55 o
  -7   0   9      165.24      145.17      4.04 o
  -5   0   9       55.16       44.10      5.19 o
  -3   0   9       91.40       78.65      5.46 o
  -1   0   9      647.36      635.47      7.42 o
   1   0   9     5019.52     4876.68     33.84 o
   3   0   9        5.10        3.08      1.15 o
   5   0   9      383.11      357.87      4.44 o
   7   0   9       22.99       23.96      1.64 o
   9   0   9       34.78       32.82      2.11 o
  11   0   9       16.26        7.63      5.81 o
 -14   1   9        8.11        3.16      1.99 o
 -13   1   9       26.66       17.90      7.42 o
 -12   1   9       19.64       14.59      4.48 o
 -11   1   9        0.79        1.36      1.76 o
 -10   1   9        8.57       10.32      1.53 o
  -9   1   9        7.72        6.10      1.45 o
  -8   1   9       18.29       21.60      1.58 o
  -7   1   9       18.65       16.52      1.64 o
  -6   1   9       20.33       38.02      1.84 o
  -5   1   9       63.15       66.43      2.03 o
  -4   1   9      131.21      116.31      2.11 o
  -3   1   9     1015.91      998.87      7.76 o
  -2   1   9      973.13      903.64      6.57 o
  -1   1   9      843.23      785.14      9.30 o
   0   1   9       67.30       68.16      1.74 o
   1   1   9      789.15      776.12      5.24 o
   2   1   9       65.45       64.17      1.47 o
   3   1   9     1040.94     1056.13      5.74 o
   4   1   9       66.21       58.18      1.37 o
   5   1   9      142.84      146.60      2.73 o
   6   1   9      262.90      244.82      2.65 o
   7   1   9      258.55      257.96      2.47 o
   8   1   9      318.18      307.11      2.82 o
   9   1   9       11.28       12.04      1.30 o
  10   1   9       35.78       38.73      7.05 o
  11   1   9        2.20        0.25      2.42 o
 -13   2   9        0.01       -0.24      1.39 o
 -12   2   9       10.40        9.73      4.06 o
 -11   2   9       70.23       79.52      2.37 o
 -10   2   9        7.13        5.19      1.67 o
  -9   2   9       84.30       82.67      2.63 o
  -8   2   9       77.20       72.21      2.14 o
  -7   2   9        3.07        2.51      1.03 o
  -6   2   9       75.21       72.38      1.38 o
  -5   2   9      445.71      463.12      4.46 o
  -4   2   9      509.49      525.53      5.09 o
  -3   2   9      929.88      948.34      6.15 o
  -2   2   9       36.31       37.31      1.38 o
  -1   2   9       47.40       45.53      1.32 o
   0   2   9       13.89        6.59      1.05 o
   1   2   9      262.67      338.98      2.72 o
   2   2   9      512.60      512.45      3.86 o
   3   2   9      253.05      244.01      2.51 o
   4   2   9       17.17       19.49      1.21 o
   5   2   9        0.30       -0.27      0.64 o
   6   2   9      126.15      119.37      1.65 o
   7   2   9      597.82      585.20      5.62 o
   8   2   9       16.80       14.79      2.23 o
   9   2   9       84.88       84.69      2.97 o
  10   2   9        2.18        3.33      2.14 o
  11   2   9        0.24       -0.47      2.33 o
 -13   3   9        7.95        7.99      2.68 o
 -12   3   9       19.19       21.14      2.11 o
 -11   3   9       15.59       19.23      2.12 o
 -10   3   9      171.59      158.49      3.34 o
  -9   3   9        2.95        4.28      1.11 o
  -8   3   9        2.15        5.43      1.28 o
  -7   3   9       72.90       67.90      4.81 o
  -6   3   9        1.75        2.06      1.85 o
  -5   3   9      100.23       97.01      2.82 o
  -4   3   9      110.00      127.25      3.05 o
  -3   3   9      159.78      156.14      1.95 o
  -2   3   9       46.78       45.59      1.57 o
  -1   3   9       42.53       47.49      1.48 o
   0   3   9      110.76      114.80      1.71 o
   1   3   9      199.98      205.18      2.37 o
   2   3   9      371.38      387.95      3.26 o
   3   3   9       17.59       17.47      1.34 o
   4   3   9        5.96        4.63      1.51 o
   5   3   9       60.86       64.24      1.91 o
   6   3   9      180.45      182.34      3.33 o
   7   3   9      244.56      230.35      4.35 o
   8   3   9        4.39        3.16      2.22 o
   9   3   9       11.56       10.11      2.64 o
  10   3   9       23.22       16.81      6.66 o
 -12   4   9       30.34       30.56      6.10 o
 -11   4   9       34.25       34.18      2.85 o
 -10   4   9       91.56       90.94      3.28 o
  -9   4   9        0.09        0.65      1.80 o
  -8   4   9       79.44       81.40      4.39 o
  -7   4   9       14.41       15.87      2.45 o
  -6   4   9        4.71        8.04      2.43 o
  -5   4   9       70.85       71.09      3.40 o
  -4   4   9       14.13       15.43      3.00 o
  -3   4   9      238.59      220.70      4.53 o
  -2   4   9      303.99      311.77      4.85 o
  -1   4   9        5.87        7.24      1.24 o
   0   4   9       90.77       89.17      2.25 o
   1   4   9       97.59       94.06      2.72 o
   2   4   9        0.64        0.81      1.31 o
   3   4   9       28.31       22.87      2.26 o
   4   4   9      631.90      595.50      6.29 o
   5   4   9        5.22        4.32      1.31 o
   6   4   9       48.80       45.13      1.48 o
   7   4   9        0.88        0.20      0.36 o
   8   4   9        0.01       -1.53      2.32 o
   9   4   9        0.07       -0.04      2.13 o
 -11   5   9        2.14        0.73      1.70 o
 -10   5   9        0.02        0.30      1.66 o
  -9   5   9       19.55       14.91      3.60 o
  -8   5   9       16.77       19.52      3.02 o
  -7   5   9      155.35      162.61      4.23 o
  -6   5   9      313.94      312.09      5.30 o
  -5   5   9      141.02      133.68      4.46 o
  -4   5   9       52.23       57.45      4.22 o
  -3   5   9       54.81       58.35      3.25 o
  -2   5   9       40.93       45.41      3.19 o
  -1   5   9        3.18        2.40      1.94 o
   0   5   9        6.40        7.59      1.73 o
   1   5   9        2.82        3.59      1.73 o
   2   5   9       39.94       40.66      2.07 o
   3   5   9       67.27       71.57      2.52 o
   4   5   9      258.66      257.28      4.05 o
   5   5   9       49.58       51.48      2.07 o
   6   5   9        2.50        2.65      1.37 o
   7   5   9        8.48        7.58      3.66 o
   8   5   9        9.28       11.41      3.35 o
  -9   6   9        0.34        1.84      2.48 o
  -8   6   9       29.49       27.79      5.77 o
  -7   6   9        4.54        2.11      2.53 o
  -6   6   9       75.23       78.61      3.81 o
  -5   6   9      103.95      114.70      4.19 o
  -4   6   9       39.51       47.43      3.55 o
  -3   6   9        5.65        5.72      3.01 o
  -2   6   9       59.61       63.21      1.82 o
  -1   6   9      334.69      334.64      4.27 o
   0   6   9        0.01       -0.08      1.38 o
   1   6   9        0.46        0.61      1.58 o
   2   6   9       22.51       22.50      2.60 o
   3   6   9       88.49      100.01      3.25 o
   4   6   9       15.00       16.50      2.50 o
   5   6   9       35.95       37.68      2.76 o
   6   6   9        6.12        4.07      1.70 o
   7   6   9        0.12        1.20      2.85 o
  -7   7   9       64.54       67.39      5.17 o
  -6   7   9       10.73        9.52      3.48 o
  -5   7   9        0.16       -0.01      2.09 o
  -4   7   9        1.82        0.61      2.44 o
  -3   7   9       44.24       51.31      4.16 o
  -2   7   9        9.79        9.15      3.29 o
  -1   7   9        8.96        6.51      2.38 o
   0   7   9        0.74        1.81      2.12 o
   1   7   9        1.67        1.06      1.98 o
   2   7   9       19.73       22.94      3.04 o
   3   7   9        6.08        5.92      2.38 o
   4   7   9        4.33        3.81      2.29 o
 -14   0  10        0.62        0.44      2.49 o
 -12   0  10        0.34       -0.91      2.29 o
 -10   0  10      254.85      235.14      4.48 o
  -8   0  10       47.98       54.78      3.46 o
  -6   0  10       74.30       97.64      3.13 o
  -4   0  10      272.53      307.69      5.32 o
  -2   0  10       88.47       85.79      2.75 o
   0   0  10     1414.02     1383.28     13.85 o
   2   0  10        9.44        4.99      1.39 o
   4   0  10        9.88       13.56      1.66 o
   6   0  10       60.83       58.10      2.56 o
   8   0  10        0.08        0.70      1.31 o
  10   0  10       19.45       19.81     10.13 o
 -14   1  10       11.22        3.44      2.27 o
 -13   1  10        2.95        1.25      2.22 o
 -12   1  10       40.21       39.72      2.22 o
 -11   1  10       43.88       45.53      2.26 o
 -10   1  10      124.42      133.68      3.56 o
  -9   1  10      171.00      179.50      2.70 o
  -8   1  10       12.16       14.31      1.74 o
  -7   1  10        1.60        0.80      1.23 o
  -6   1  10      403.79      413.22     16.36 o
  -5   1  10       90.23      102.19      2.92 o
  -4   1  10      226.21      205.71     10.71 o
  -3   1  10     5563.69     5354.54     33.59 o
  -2   1  10      641.39      630.21      5.77 o
  -1   1  10       43.79       47.33      1.52 o
   0   1  10      826.10      867.47      5.93 o
   1   1  10      468.01      428.42      3.82 o
   2   1  10       88.52       79.65      1.69 o
   3   1  10        5.17        2.49      0.99 o
   4   1  10       42.92       44.00      1.51 o
   5   1  10        0.29        1.82      1.01 o
   6   1  10        5.92        4.30      1.21 o
   7   1  10       21.73       22.71      1.49 o
   8   1  10        0.00       -0.36      0.86 o
   9   1  10       13.95        9.18      3.25 o
  10   1  10        0.84        0.64      1.85 o
  11   1  10        3.27        1.56      2.31 o
 -13   2  10       28.67       23.03      7.18 o
 -12   2  10        0.16       -0.12      1.21 o
 -11   2  10      160.34      170.38      3.50 o
 -10   2  10        4.55        5.49      2.04 o
  -9   2  10      299.88      317.43      4.29 o
  -8   2  10      329.45      322.03      3.98 o
  -7   2  10        8.19        7.94      1.37 o
  -6   2  10        2.78        9.87      1.97 o
  -5   2  10        3.74        6.63      1.79 o
  -4   2  10      252.49      221.31      3.35 o
  -3   2  10     2855.67     2812.82     16.25 o
  -2   2  10       42.92       40.52      1.54 o
  -1   2  10      191.03      167.76      2.46 o
   0   2  10      485.07      519.43      4.67 o
   1   2  10      134.67      164.18      2.38 o
   2   2  10      315.96      310.94      2.99 o
   3   2  10      344.00      354.81      3.01 o
   4   2  10      221.13      226.35      2.64 o
   5   2  10       58.17       65.81      1.53 o
   6   2  10      188.02      189.56      2.48 o
   7   2  10      317.67      319.06      3.74 o
   8   2  10       12.71       15.21      1.58 o
   9   2  10       14.21       11.53      4.11 o
  10   2  10        0.03        0.47      1.98 o
 -13   3  10        6.62        6.00      2.05 o
 -12   3  10        0.64        2.23      1.69 o
 -11   3  10        1.50       -0.03      1.26 o
 -10   3  10       16.10       15.62      1.71 o
  -9   3  10       49.38       49.41      2.12 o
  -8   3  10       64.76       57.49      1.46 o
  -7   3  10       53.08       67.08      2.76 o
  -6   3  10        3.21        4.69      1.89 o
  -5   3  10       88.57       85.44      3.29 o
  -4   3  10      258.16      280.11      4.41 o
  -3   3  10        0.19       -0.07      0.46 o
  -2   3  10      350.45      348.29      3.16 o
  -1   3  10       34.65       36.48      1.45 o
   0   3  10      248.33      220.02      2.86 o
   1   3  10      273.77      278.51      3.19 o
   2   3  10      199.52      196.87      2.67 o
   3   3  10        0.85        0.72      1.04 o
   4   3  10       33.74       38.54      1.48 o
   5   3  10        1.77        1.31      1.43 o
   6   3  10        1.04       -0.16      1.07 o
   7   3  10       15.53       12.06      1.46 o
   8   3  10        0.00        1.78      2.23 o
   9   3  10       14.29        8.05      2.72 o
  10   3  10        0.00        0.22      2.26 o
 -12   4  10        1.85        1.00      1.70 o
 -11   4  10        0.29       -0.20      1.94 o
 -10   4  10       22.41       24.12      2.94 o
  -9   4  10      109.52      123.48      3.67 o
  -8   4  10      213.79      219.89      4.51 o
  -7   4  10      183.15      197.26      4.24 o
  -6   4  10      225.45      237.27      4.57 o
  -5   4  10      110.51      100.28      3.43 o
  -4   4  10      106.03      104.29      3.44 o
  -3   4  10       12.42       14.14      2.76 o
  -2   4  10      193.82      184.73      5.42 o
  -1   4  10       31.34       34.16      2.71 o
   0   4  10        4.83        5.18      2.19 o
   1   4  10       64.21       64.56      2.58 o
   2   4  10      504.77      498.27      4.68 o
   3   4  10        3.88        4.73      2.00 o
   4   4  10        9.07        6.50      1.84 o
   5   4  10       43.76       44.21      2.07 o
   6   4  10        0.38        0.81      1.11 o
   7   4  10        0.65        0.44      0.65 o
   8   4  10       21.89       17.97      4.08 o
   9   4  10        9.00        5.04      2.97 o
 -11   5  10        0.25       -0.31      1.68 o
 -10   5  10       13.42        9.22      2.80 o
  -9   5  10        3.46        2.76      2.53 o
  -8   5  10       45.83       48.25      3.01 o
  -7   5  10       28.44       39.44      3.21 o
  -6   5  10        8.45        7.88      2.76 o
  -5   5  10      133.03      129.55      4.23 o
  -4   5  10       57.28       55.65      3.74 o
  -3   5  10       29.39       25.75      3.36 o
  -2   5  10       84.52       85.13      4.41 o
  -1   5  10     1183.79     1198.44     11.36 o
   0   5  10       26.57       29.42      5.75 o
   1   5  10       13.74       14.94      3.74 o
   2   5  10        0.36        1.71      1.50 o
   3   5  10      114.79      111.80      2.79 o
   4   5  10       79.46       73.56      2.51 o
   5   5  10      128.54      124.76      2.64 o
   6   5  10        1.70        2.12      1.39 o
   7   5  10        2.59        1.02      2.46 o
   8   5  10        0.98       -0.73      2.56 o
  -9   6  10        0.52        0.76      2.78 o
  -8   6  10        7.58        3.70      2.47 o
  -7   6  10       39.18       37.35      3.28 o
  -6   6  10        6.16        8.68      2.77 o
  -5   6  10        0.19        0.27      2.05 o
  -4   6  10       36.47       34.84      3.80 o
  -3   6  10       66.94       67.09      3.90 o
  -2   6  10      197.38      202.34      4.97 o
  -1   6  10       32.48       29.83      1.99 o
   0   6  10        2.03        1.15      1.50 o
   1   6  10        0.17        0.78      1.69 o
   2   6  10       40.16       35.29      5.46 o
   3   6  10       13.81        7.15      2.25 o
   4   6  10        8.24       10.17      2.29 o
   5   6  10       14.32       16.35      2.38 o
   6   6  10        0.43       -2.57      3.41 o
  -7   7  10       10.55        9.53      4.04 o
  -6   7  10        1.64        0.22      2.27 o
  -5   7  10        4.82        3.35      2.88 o
  -4   7  10       39.08       50.28      3.93 o
  -3   7  10       86.61      104.05      4.50 o
  -2   7  10        3.22        3.28      3.06 o
  -1   7  10       45.35       27.11     12.45 o
   0   7  10        2.41        1.65      1.86 o
   1   7  10       13.91       12.83      2.43 o
   2   7  10       20.28       16.90      5.41 o
   3   7  10       46.75       49.86      3.69 o
   4   7  10        0.72       -0.44      2.56 o
 -13   0  11       74.74       80.15      4.48 o
 -11   0  11       31.58       33.33      2.73 o
  -9   0  11        0.27       -1.17      2.02 o
  -7   0  11        2.17        6.63      2.20 o
  -5   0  11     1271.02     1310.82     14.44 o
  -3   0  11      356.70      397.83      6.38 o
  -1   0  11       45.05       33.51      2.39 o
   1   0  11      348.22      376.19      4.46 o
   3   0  11        6.67        4.81      1.85 o
   5   0  11      134.90      122.56      3.43 o
   7   0  11       15.64       20.83      2.06 o
   9   0  11       13.96        5.58      4.00 o
 -13   1  11        0.41        0.67      1.97 o
 -12   1  11       37.71       36.52      5.25 o
 -11   1  11       36.86       42.01      2.39 o
 -10   1  11       59.42       69.23      2.48 o
  -9   1  11       97.82      101.41      2.58 o
  -8   1  11       54.84       59.42      2.71 o
  -7   1  11       43.37       40.49      2.23 o
  -6   1  11      317.46      363.99      4.44 o
  -5   1  11       21.62       20.98      1.92 o
  -4   1  11      146.27      132.89      3.45 o
  -3   1  11     2923.93     2888.13     19.05 o
  -2   1  11       10.13       14.51      1.79 o
  -1   1  11      233.75      242.25      2.80 o
   0   1  11      837.15      822.12      6.10 o
   1   1  11       22.82       26.15      1.67 o
   2   1  11        1.09        4.19      1.38 o
   3   1  11        0.26       -0.03      0.52 o
   4   1  11      105.62      119.30      2.07 o
   5   1  11       56.84       60.48      1.94 o
   6   1  11       29.26       24.89      1.91 o
   7   1  11       12.09       15.95      1.30 o
   8   1  11       80.64       82.51      2.05 o
   9   1  11       35.24        0.01      2.49 o
  10   1  11       11.19        5.78      3.51 o
 -13   2  11        1.34        0.96      1.70 o
 -12   2  11       35.74       41.73      2.45 o
 -11   2  11       53.25       59.56      2.85 o
 -10   2  11       99.53       94.86      2.63 o
  -9   2  11      300.27      288.34      4.09 o
  -8   2  11        9.13       15.66      1.44 o
  -7   2  11       94.73       78.93      2.83 o
  -6   2  11       11.36       10.24      2.00 o
  -5   2  11      706.28      710.28      6.78 o
  -4   2  11     1545.38     1517.64     11.35 o
  -3   2  11     2956.71     2992.04     17.88 o
  -2   2  11      231.64      244.67      2.77 o
  -1   2  11       73.73       80.59      1.94 o
   0   2  11       83.19       94.76      2.08 o
   1   2  11       72.05       73.81      1.98 o
   2   2  11       35.56       28.24      1.66 o
   3   2  11        9.17       10.51      1.48 o
   4   2  11        7.36        6.05      1.23 o
   5   2  11        3.51        4.12      1.50 o
   6   2  11      159.98      153.73      2.33 o
   7   2  11      106.85      106.64      2.08 o
   8   2  11       13.87       12.22      1.68 o
   9   2  11       13.26       11.99      3.78 o
  10   2  11        0.11        0.70      2.20 o
 -13   3  11        7.48        5.98      2.34 o
 -12   3  11        2.41        2.24      1.67 o
 -11   3  11       53.97       56.44      2.58 o
 -10   3  11       99.68      100.59      3.36 o
  -9   3  11       30.37       38.26      2.04 o
  -8   3  11        4.58        4.64      0.93 o
  -7   3  11       78.95       80.07      3.41 o
  -6   3  11        4.73        4.56      2.23 o
  -5   3  11       65.69       68.18      4.80 o
  -4   3  11       15.05       18.14      1.11 o
  -3   3  11        0.04        0.18      0.95 o
  -2   3  11        2.95        5.58      1.14 o
  -1   3  11      500.64      473.81      4.31 o
   0   3  11       75.14       79.75      2.20 o
   1   3  11       22.55       30.89      1.54 o
   2   3  11        9.77        9.73      1.34 o
   3   3  11       58.53       57.30      1.73 o
   4   3  11       64.13       70.26      1.79 o
   5   3  11       99.01      103.84      2.46 o
   6   3  11      111.83      117.03      3.00 o
   7   3  11       41.80       42.13      4.01 o
   8   3  11        8.86        9.62      3.16 o
   9   3  11        0.26       -1.23      2.89 o
 -12   4  11       89.68       95.97      4.80 o
 -11   4  11       78.47       74.06      3.21 o
 -10   4  11       15.32       15.88      3.18 o
  -9   4  11       36.54       33.68      3.46 o
  -8   4  11        8.56       12.48      2.99 o
  -7   4  11       96.01       93.59      3.62 o
  -6   4  11      123.87      127.74      4.33 o
  -5   4  11       54.19       45.69      3.47 o
  -4   4  11       25.64       28.08      3.19 o
  -3   4  11       12.87       14.91      2.64 o
  -2   4  11      278.39      263.78      5.36 o
  -1   4  11      188.34      185.97      4.67 o
   0   4  11       26.81       24.54      1.75 o
   1   4  11      120.36      122.88      3.09 o
   2   4  11        2.23        1.04      1.36 o
   3   4  11       24.30       28.06      2.00 o
   4   4  11       92.91       96.09      2.47 o
   5   4  11       25.26       19.65      3.06 o
   6   4  11        2.37        4.36      1.22 o
   7   4  11        5.18        4.63      1.40 o
   8   4  11       19.98       19.92      4.75 o
   9   4  11        9.77        7.04      3.78 o
 -10   5  11        0.96        1.51      2.47 o
  -9   5  11        4.43        3.80      2.59 o
  -8   5  11        0.08        0.80      2.30 o
  -7   5  11       92.00       95.69      4.56 o
  -6   5  11      142.98      148.44      5.23 o
  -5   5  11      165.10      164.29      5.25 o
  -4   5  11        2.78        3.50      2.83 o
  -3   5  11       14.09       12.98      2.84 o
  -2   5  11      440.07      459.82      7.63 o
  -1   5  11      196.00      197.08      5.15 o
   0   5  11       21.42       14.68      3.82 o
   1   5  11      159.90      158.14      4.12 o
   2   5  11        1.15        2.03      1.84 o
   3   5  11       15.65        8.76      2.54 o
   4   5  11        4.48        6.15      2.13 o
   5   5  11        0.08       -0.16      1.67 o
   6   5  11       15.13       10.84      3.28 o
   7   5  11        0.43        3.74      3.15 o
  -9   6  11        2.41        2.64      2.50 o
  -8   6  11       10.00        6.13      3.56 o
  -7   6  11        8.42       11.77      3.32 o
  -6   6  11        2.30        3.05      3.13 o
  -5   6  11        0.78       -0.79      2.29 o
  -4   6  11       11.38       13.68      2.91 o
  -3   6  11       15.95       19.10      3.64 o
  -2   6  11        2.81        1.08      2.27 o
  -1   6  11       12.12        8.16      3.29 o
   0   6  11        8.87        6.91      2.04 o
   1   6  11        0.05        0.46      1.56 o
   2   6  11       18.04       16.87      2.88 o
   3   6  11        6.01        8.03      2.97 o
   4   6  11        0.26        0.90      1.97 o
   5   6  11        0.55        0.50      1.92 o
   6   6  11        0.79        3.01      2.97 o
  -6   7  11       15.93        5.85      4.17 o
  -5   7  11       24.49       10.54      7.87 o
  -4   7  11       32.46        6.02      6.27 o
  -3   7  11        1.21        0.50      2.74 o
  -2   7  11        0.44        1.46      2.87 o
  -1   7  11        0.39       -0.31      2.33 o
   0   7  11        3.63        1.15      2.08 o
   1   7  11        0.15       -0.28      1.79 o
   2   7  11       22.38       21.53      5.72 o
   3   7  11        5.83        6.90      2.98 o
 -12   0  12        0.06       -0.57      2.00 o
 -10   0  12       14.09       16.50      3.03 o
  -8   0  12        4.45        3.63      2.39 o
  -6   0  12       81.60       85.77      4.12 o
  -4   0  12        9.32       20.69      2.57 o
  -2   0  12      138.91      128.25      5.23 o
   0   0  12      774.98      824.24      9.52 o
   2   0  12        5.18        5.32      1.96 o
   4   0  12      328.01      337.06      4.79 o
   6   0  12      131.26      135.26      3.51 o
   8   0  12       31.62       31.94      8.63 o
  10   0  12       29.83        0.78      5.97 o
 -13   1  12        0.91        0.60      1.79 o
 -12   1  12      146.69      153.91      3.32 o
 -11   1  12      121.62      125.49      3.38 o
 -10   1  12       10.41        9.57      1.99 o
  -9   1  12      163.48      157.54      3.60 o
  -8   1  12       61.24       61.89      2.73 o
  -7   1  12        2.22        2.05      1.89 o
  -6   1  12        0.67        0.95      1.58 o
  -5   1  12        4.03        3.06      1.72 o
  -4   1  12      333.29      330.83      4.06 o
  -3   1  12       67.02       61.20      2.65 o
  -2   1  12        3.55        3.10      1.49 o
  -1   1  12      134.54      142.69      2.46 o
   0   1  12        2.48        1.82      1.24 o
   1   1  12       25.70       17.09      1.69 o
   2   1  12        2.11        6.00      1.53 o
   3   1  12       60.15       72.33      2.17 o
   4   1  12       16.68       15.26      1.59 o
   5   1  12      554.94      604.92      5.38 o
   6   1  12        2.03        4.08      1.41 o
   7   1  12       16.10       17.31      1.83 o
   8   1  12        3.89        4.21      1.29 o
   9   1  12        5.67        3.00      1.53 o
  10   1  12        0.79        0.61      1.94 o
 -13   2  12        0.42        0.58      1.66 o
 -12   2  12       27.88       24.59      6.71 o
 -11   2  12       65.10       70.41      2.86 o
 -10   2  12        0.03        1.00      1.43 o
  -9   2  12       47.60       48.96      2.15 o
  -8   2  12      115.63      125.45      2.41 o
  -7   2  12       41.62       42.12      2.82 o
  -6   2  12       57.18       66.11      3.47 o
  -5   2  12      199.82      212.91      3.95 o
  -4   2  12       12.17       20.77      2.20 o
  -3   2  12       23.52       24.22      1.96 o
  -2   2  12      167.90      166.38      2.51 o
  -1   2  12      128.17      120.25      2.35 o
   0   2  12      169.66      170.57      2.73 o
   1   2  12      186.25      176.08      3.09 o
   2   2  12       28.45       27.02      1.70 o
   3   2  12        5.78       11.01      1.38 o
   4   2  12       22.65       25.17      1.64 o
   5   2  12       46.98       50.89      1.92 o
   6   2  12       10.61       11.39      1.62 o
   7   2  12       59.96       54.67      1.92 o
   8   2  12        3.68        2.13      1.13 o
   9   2  12        0.10       -0.15      1.74 o
 -12   3  12        9.27        1.42      2.11 o
 -11   3  12        6.00        6.05      1.60 o
 -10   3  12      184.15      170.00      4.32 o
  -9   3  12       10.62       11.40      1.16 o
  -8   3  12       71.34       75.98      3.67 o
  -7   3  12        0.63        0.53      0.36 o
  -6   3  12      116.94      119.61      3.25 o
  -5   3  12        0.70       -0.26      0.70 o
  -4   3  12      444.84      429.79      4.55 o
  -3   3  12      284.62      271.45      3.10 o
  -2   3  12       94.69       95.09      2.01 o
  -1   3  12       30.67       33.87      1.72 o
   0   3  12      164.97      175.88      3.01 o
   1   3  12       19.58       20.51      1.99 o
   2   3  12       10.54        9.13      1.49 o
   3   3  12        3.80        3.34      1.38 o
   4   3  12       18.10       19.82      1.90 o
   5   3  12       20.79       21.61      1.58 o
   6   3  12       14.08       14.06      2.17 o
   7   3  12       25.22       22.52      2.29 o
   8   3  12       13.97        8.59      2.96 o
   9   3  12        6.47        6.45      2.85 o
 -11   4  12        0.12       -0.93      3.08 o
 -10   4  12       98.48      101.29      4.25 o
  -9   4  12       12.26       13.10      2.97 o
  -8   4  12       22.52       24.53      3.51 o
  -7   4  12       22.12       24.84      3.42 o
  -6   4  12        1.95        1.76      2.62 o
  -5   4  12       46.10       45.27      3.24 o
  -4   4  12      161.36      162.92      5.43 o
  -3   4  12       16.74       19.12      2.84 o
  -2   4  12       38.69       42.41      3.61 o
  -1   4  12        0.02       -0.25      1.28 o
   0   4  12       25.92       30.46      2.51 o
   1   4  12       11.35       12.19      2.16 o
   2   4  12      283.71      275.27      4.14 o
   3   4  12        1.88        0.23      1.47 o
   4   4  12        7.27        8.02      2.00 o
   5   4  12       44.51       43.17      2.36 o
   6   4  12       16.59       18.67      2.36 o
   7   4  12       25.47       20.58      8.58 o
   8   4  12       14.81       12.80      3.50 o
 -10   5  12        1.25        2.77      2.64 o
  -9   5  12        8.39        7.58      2.56 o
  -8   5  12       46.91       35.02     10.88 o
  -7   5  12        5.01        4.33      3.49 o
  -6   5  12      193.65      198.22      6.45 o
  -5   5  12      179.30      176.81      5.09 o
  -4   5  12        2.90        3.38      2.91 o
  -3   5  12        3.26        4.93      2.69 o
  -2   5  12       36.29       34.74      3.58 o
  -1   5  12       31.20       21.78      8.89 o
   0   5  12        0.61        0.98      1.63 o
   1   5  12      149.69      137.08      5.02 o
   2   5  12       35.01       37.95      2.79 o
   3   5  12      135.52      145.63      4.07 o
   4   5  12        0.06        0.09      1.18 o
   5   5  12        2.06        2.11      1.80 o
   6   5  12       10.08        8.56      2.80 o
   7   5  12        8.57       10.42      3.28 o
  -8   6  12        0.67        1.06      2.60 o
  -7   6  12        5.90        6.92      2.91 o
  -6   6  12       41.57       41.28      3.57 o
  -5   6  12        1.59        3.53      2.70 o
  -4   6  12        0.04       -0.08      2.28 o
  -3   6  12       17.72       14.38      3.94 o
  -2   6  12       37.98       32.82      8.29 o
  -1   6  12        8.62        4.26      2.66 o
   0   6  12        5.01        2.19      1.86 o
   1   6  12       13.20        7.91      3.24 o
   2   6  12       55.01       57.68      3.16 o
   3   6  12      155.26      153.56      3.77 o
   4   6  12        0.48        0.24      1.63 o
   5   6  12        6.28        4.72      2.22 o
  -5   7  12        1.21        0.81      2.94 o
  -4   7  12        5.96        4.27      3.44 o
  -3   7  12       13.64       10.61      3.37 o
  -2   7  12        0.79        0.50      2.70 o
  -1   7  12        7.85        1.66      2.68 o
   0   7  12        0.87        0.36      1.91 o
   1   7  12        3.55        1.51      2.11 o
   2   7  12        0.06        0.30      2.18 o
 -13   0  13        4.08        4.73      3.93 o
 -11   0  13        5.69        4.37      2.24 o
  -9   0  13        2.05       -0.26      2.20 o
  -7   0  13        9.46       10.79      4.55 o
  -5   0  13      111.32      123.06      4.04 o
  -3   0  13        0.18        0.26      1.84 o
  -1   0  13      160.42      139.41      4.76 o
   1   0  13      166.51      149.77      3.35 o
   3   0  13      193.49      194.06      4.23 o
   5   0  13     1343.52     1427.27     14.59 o
   7   0  13      299.29      299.41      4.99 o
   9   0  13       19.00       18.57      5.29 o
 -13   1  13       17.74        5.82      3.39 o
 -12   1  13       62.07       70.61      3.01 o
 -11   1  13        0.58        0.25      1.53 o
 -10   1  13      198.45      212.41      4.16 o
  -9   1  13       30.16       26.83      2.46 o
  -8   1  13        2.10        2.45      1.78 o
  -7   1  13       53.95       53.76      2.56 o
  -6   1  13        5.40        6.76      2.26 o
  -5   1  13        0.21        0.92      1.64 o
  -4   1  13       96.97      102.85      3.90 o
  -3   1  13      210.08      204.10      3.72 o
  -2   1  13       13.92       12.59      2.05 o
  -1   1  13       34.61       40.38      1.83 o
   0   1  13      266.72      288.77      3.71 o
   1   1  13      205.15      205.64      3.05 o
   2   1  13       53.26       57.36      1.97 o
   3   1  13       16.24       15.65      2.02 o
   4   1  13      150.86      170.32      3.11 o
   5   1  13       82.23       85.64      2.65 o
   6   1  13      187.01      188.22      2.86 o
   7   1  13       92.39       97.56      2.66 o
   8   1  13        7.79        5.74      1.69 o
   9   1  13        1.58        0.93      2.09 o
 -13   2  13       43.63       47.33      5.85 o
 -12   2  13        2.58        1.02      2.24 o
 -11   2  13      175.15      178.99      4.04 o
 -10   2  13      127.13      137.34      3.48 o
  -9   2  13       11.44       13.65      1.65 o
  -8   2  13       10.56       14.85      2.51 o
  -7   2  13        0.45        1.78      1.78 o
  -6   2  13       24.36       29.21      2.66 o
  -5   2  13      131.70      127.50      3.28 o
  -4   2  13        2.60        3.01      1.88 o
  -3   2  13       94.15       96.56      2.22 o
  -2   2  13        2.92        7.55      1.64 o
  -1   2  13      134.61      136.57      2.51 o
   0   2  13       25.45       30.99      1.98 o
   1   2  13       60.55       62.18      2.08 o
   2   2  13      103.27      100.38      2.59 o
   3   2  13        4.65        4.49      1.59 o
   4   2  13        0.85        0.18      1.18 o
   5   2  13        8.57        6.71      1.56 o
   6   2  13       38.57       31.22      2.46 o
   7   2  13       23.45       20.31      3.17 o
   8   2  13       36.20       36.72      7.41 o
   9   2  13        3.70        2.32      2.48 o
 -12   3  13       10.49       -0.06      1.83 o
 -11   3  13       58.06       56.13      2.91 o
 -10   3  13        8.23        7.43      1.35 o
  -9   3  13       17.18       17.10      1.50 o
  -8   3  13      111.38      127.82      4.54 o
  -7   3  13        1.30        1.30      0.63 o
  -6   3  13      153.07      147.20      4.71 o
  -5   3  13       18.88       16.12      0.96 o
  -4   3  13      200.57      197.47      3.19 o
  -3   3  13       98.51       95.31      2.21 o
  -2   3  13        1.84        1.57      1.16 o
  -1   3  13       22.74       22.53      2.02 o
   0   3  13        0.32        0.99      1.35 o
   1   3  13        0.09        0.90      1.43 o
   2   3  13       46.17       48.80      2.39 o
   3   3  13        9.76       11.83      2.47 o
   4   3  13        5.64        5.58      1.42 o
   5   3  13       31.84       33.54      1.94 o
   6   3  13       18.86       19.45      1.63 o
   7   3  13       74.29       75.77      2.83 o
   8   3  13       10.62        7.89      3.21 o
 -11   4  13       43.32       36.65     10.72 o
 -10   4  13        6.17        4.81      2.76 o
  -9   4  13        0.38        0.03      1.76 o
  -8   4  13      139.75      154.89      4.77 o
  -7   4  13       88.44       99.54      4.07 o
  -6   4  13        4.96        4.78      2.64 o
  -5   4  13       20.47       18.62      3.05 o
  -4   4  13       24.56       23.05      3.15 o
  -3   4  13       17.97       18.95      3.37 o
  -2   4  13        5.22        5.70      1.95 o
  -1   4  13       44.91       48.59      2.49 o
   0   4  13        2.14        2.74      1.64 o
   1   4  13        6.18        5.02      2.01 o
   2   4  13        2.53        1.84      1.64 o
   3   4  13      168.43      165.27      3.47 o
   4   4  13       11.37       10.41      2.19 o
   5   4  13        0.52        1.03      1.53 o
   6   4  13       16.66       11.07      3.11 o
   7   4  13       13.44        7.04      3.00 o
 -10   5  13        5.37        4.84      2.79 o
  -9   5  13        0.52       -0.26      2.28 o
  -8   5  13        2.92        4.03      2.89 o
  -7   5  13       41.67       38.24     12.35 o
  -6   5  13       24.85       34.59      3.82 o
  -5   5  13       87.35       93.05      4.44 o
  -4   5  13        0.00       -0.34      2.53 o
  -3   5  13        5.01        4.70      3.11 o
  -2   5  13       31.69       28.11      3.51 o
  -1   5  13        0.35       -0.24      2.07 o
   0   5  13       21.10        5.64      8.82 o
   1   5  13        0.20        0.15      1.80 o
   2   5  13       12.89        7.55      2.85 o
   3   5  13        9.06        8.04      2.78 o
   4   5  13      116.43      117.58      3.63 o
   5   5  13       54.45       60.82      2.76 o
   6   5  13        1.53        3.18      2.88 o
  -8   6  13        5.61        2.96      2.74 o
  -7   6  13       17.40        7.55      5.17 o
  -6   6  13        5.23        3.53      3.08 o
  -5   6  13       10.18        5.87      5.67 o
  -4   6  13        2.85        1.21      2.84 o
  -3   6  13        0.70        1.26      2.84 o
  -2   6  13        9.45        8.67      3.83 o
  -1   6  13        0.11        0.54      3.13 o
   0   6  13        1.40        2.12      2.42 o
   1   6  13        0.50        0.75      1.71 o
   2   6  13        3.00        1.93      2.42 o
   3   6  13      161.47      170.91      4.55 o
   4   6  13        0.19        1.16      2.00 o
  -4   7  13        2.08        3.38      3.45 o
  -3   7  13        3.86        2.00      2.96 o
  -2   7  13        1.73        0.12      1.94 o
  -1   7  13        1.20        1.06      2.70 o
   0   7  13        1.88        2.86      2.90 o
   1   7  13       11.66        8.04      4.07 o
 -12   0  14        8.85        7.64      3.61 o
 -10   0  14       32.27       31.15      3.76 o
  -8   0  14       10.27       11.30      3.12 o
  -6   0  14       18.42       18.22      3.13 o
  -4   0  14       35.86       41.00      3.31 o
  -2   0  14      121.28      121.67      4.23 o
   0   0  14      203.33      220.42      4.53 o
   2   0  14        7.38        9.00      2.47 o
   4   0  14      583.97      590.81      7.50 o
   6   0  14        6.04        7.51      2.70 o
   8   0  14      231.00      239.56      6.77 o
 -13   1  14       21.26       16.38      7.01 o
 -12   1  14        4.83        6.24      2.44 o
 -11   1  14       16.34       15.70      2.19 o
 -10   1  14        0.02        0.68      1.84 o
  -9   1  14       74.24       79.91      3.11 o
  -8   1  14        9.00        7.93      2.14 o
  -7   1  14        0.51        0.72      1.71 o
  -6   1  14       14.78       14.35      2.69 o
  -5   1  14        1.99       -0.04      1.33 o
  -4   1  14      121.58      113.71      3.09 o
  -3   1  14      198.30      188.53      6.36 o
  -2   1  14       17.80       19.76      2.14 o
  -1   1  14      341.40      344.76      4.12 o
   0   1  14        4.01        4.73      1.82 o
   1   1  14      122.72      126.73      3.13 o
   2   1  14       39.53       41.40      2.24 o
   3   1  14       21.49       20.15      1.79 o
   4   1  14       19.64       20.36      1.88 o
   5   1  14      116.18      118.91      3.03 o
   6   1  14      136.20      142.10      2.85 o
   7   1  14      278.51      298.50      4.01 o
   8   1  14        3.04        1.03      1.39 o
   9   1  14        7.11        2.92      2.47 o
 -12   2  14        4.09        3.34      2.17 o
 -11   2  14       71.59       68.81      2.83 o
 -10   2  14        1.48        2.02      1.87 o
  -9   2  14        9.61        6.57      1.59 o
  -8   2  14        2.26        1.18      2.07 o
  -7   2  14       20.01       21.36      2.63 o
  -6   2  14      108.17      101.21      4.62 o
  -5   2  14       76.54       81.15      3.39 o
  -4   2  14       69.62       70.17      3.45 o
  -3   2  14      131.57      134.96      2.74 o
  -2   2  14      364.08      368.57      4.05 o
  -1   2  14        4.97        4.45      1.51 o
   0   2  14      134.41      146.77      3.90 o
   1   2  14       14.39       13.50      1.91 o
   2   2  14      311.40      336.94      4.43 o
   3   2  14       59.16       62.96      2.43 o
   4   2  14        4.74        5.24      1.53 o
   5   2  14       43.10       44.56      2.10 o
   6   2  14       92.14       91.59      2.69 o
   7   2  14       15.25       14.02      1.94 o
   8   2  14       15.52       15.26      4.08 o
 -12   3  14        5.46        0.13      2.16 o
 -11   3  14      115.12      100.80      6.34 o
 -10   3  14       15.91       12.33      2.01 o
  -9   3  14       39.55       38.65      3.02 o
  -8   3  14        0.14        0.07      0.95 o
  -7   3  14        0.75        1.06      0.70 o
  -6   3  14      101.61      105.79      3.45 o
  -5   3  14      472.59      476.40      5.44 o
  -4   3  14      694.51      712.44      6.81 o
  -3   3  14        4.79        3.90      1.39 o
  -2   3  14       27.03       28.85      2.45 o
  -1   3  14       41.47       47.83      2.11 o
   0   3  14        0.02        0.97      1.52 o
   1   3  14      299.68      303.85      3.96 o
   2   3  14      141.10      133.24      3.06 o
   3   3  14       75.56       72.55      2.55 o
   4   3  14        1.28        0.81      1.54 o
   5   3  14        0.13       -0.08      1.11 o
   6   3  14       26.51       21.01      3.25 o
   7   3  14       19.70       11.57      4.22 o
   8   3  14        4.95        3.81      2.80 o
 -11   4  14        8.36        5.26      2.91 o
 -10   4  14       11.81       10.53      3.47 o
  -9   4  14       19.42       16.57      6.13 o
  -8   4  14       26.21       22.99      3.99 o
  -7   4  14       20.64       24.79      3.43 o
  -6   4  14       15.54       12.51      3.41 o
  -5   4  14       52.60       52.47      4.20 o
  -4   4  14       92.90       85.96      4.15 o
  -3   4  14      196.00      215.81      3.89 o
  -2   4  14       12.55       11.07      2.01 o
  -1   4  14       83.76       84.76      5.38 o
   0   4  14        0.16        0.56      1.76 o
   1   4  14       28.29       18.77      5.89 o
   2   4  14       82.35       78.20      3.06 o
   3   4  14      113.81      122.72      4.09 o
   4   4  14        0.17        0.36      1.41 o
   5   4  14       41.67       46.38      3.01 o
   6   4  14       19.24       16.53      6.15 o
   7   4  14        1.08        2.24      2.73 o
  -9   5  14        0.28       -1.19      3.05 o
  -8   5  14        1.36       -0.36      2.74 o
  -7   5  14       27.12       11.93      5.39 o
  -6   5  14      171.16      193.61      6.13 o
  -5   5  14        4.53        4.20      3.38 o
  -4   5  14        6.87        7.00      3.05 o
  -3   5  14        2.74        2.02      2.73 o
  -2   5  14        0.00        2.06      3.73 o
  -1   5  14        1.27       -0.87      2.44 o
   0   5  14        7.40        2.69      3.26 o
   1   5  14        9.17        5.39      3.02 o
   2   5  14       10.38        4.34      2.97 o
   3   5  14        8.56        6.88      2.49 o
   4   5  14       24.61       21.72      3.64 o
   5   5  14        0.03        0.54      1.57 o
  -7   6  14        0.52       -0.75      2.58 o
  -6   6  14        6.62        0.27      2.98 o
  -5   6  14        3.47       -0.06      2.58 o
  -4   6  14        8.76        1.92      3.99 o
  -3   6  14       14.30        4.68      4.65 o
  -2   6  14       73.49       74.75      4.72 o
  -1   6  14        0.97        1.72      3.44 o
   0   6  14       18.94       10.62      8.99 o
   1   6  14        7.42        2.53      3.78 o
   2   6  14       46.75       47.62      3.16 o
   3   6  14       21.66       22.36      3.04 o
 -13   0  15        3.40        2.82      2.84 o
 -11   0  15       10.01       14.17      4.56 o
  -9   0  15       59.16       70.20      5.27 o
  -7   0  15      176.49      198.92      6.73 o
  -5   0  15       47.06       40.30      3.67 o
  -3   0  15       39.24       38.80      4.17 o
  -1   0  15     1122.93     1243.01     15.77 o
   1   0  15       33.80       40.77      2.74 o
   3   0  15        6.74        5.10      2.58 o
   5   0  15      112.24      114.00      4.78 o
   7   0  15        1.06        1.44      2.20 o
 -13   1  15       41.85       47.05      3.28 o
 -12   1  15        7.45        9.14      2.44 o
 -11   1  15       40.33       42.92      2.69 o
 -10   1  15        0.89        1.47      2.26 o
  -9   1  15        2.42        2.73      2.34 o
  -8   1  15        0.04       -0.23      1.89 o
  -7   1  15      104.48      118.95      3.80 o
  -6   1  15      139.14      143.48      3.91 o
  -5   1  15       61.12       63.75      3.40 o
  -4   1  15      117.42      109.80      3.51 o
  -3   1  15        1.36        1.14      1.98 o
  -2   1  15       72.78       82.37      3.17 o
  -1   1  15       17.37       17.63      2.04 o
   0   1  15       21.71       20.68      1.94 o
   1   1  15       30.94       34.52      2.07 o
   2   1  15       33.66       44.63      2.29 o
   3   1  15       11.19       12.67      1.78 o
   4   1  15       34.48       37.27      2.11 o
   5   1  15       50.35       53.71      2.75 o
   6   1  15        6.68        6.74      2.17 o
   7   1  15        2.87        2.84      1.71 o
   8   1  15        1.08        1.04      1.62 o
 -12   2  15        0.01        0.89      2.63 o
 -11   2  15        5.44        4.31      2.97 o
 -10   2  15       68.29       74.95      3.10 o
  -9   2  15       34.70       39.94      3.60 o
  -8   2  15       20.01       21.37      2.69 o
  -7   2  15       16.03       16.71      3.06 o
  -6   2  15        9.00       10.63      2.46 o
  -5   2  15      270.22      257.12      5.18 o
  -4   2  15      842.16      822.28      7.31 o
  -3   2  15        7.57        8.69      1.82 o
  -2   2  15        4.03        4.28      1.63 o
  -1   2  15        2.12        2.31      1.53 o
   0   2  15        0.02        0.32      1.46 o
   1   2  15       86.27       89.27      3.02 o
   2   2  15       32.97       32.21      2.21 o
   3   2  15        0.26        0.63      1.45 o
   4   2  15        0.94        1.69      1.67 o
   5   2  15       29.25       32.22      2.23 o
   6   2  15       25.07       23.72      2.88 o
   7   2  15        0.22       -0.43      1.32 o
   8   2  15        0.52        1.68      2.49 o
 -11   3  15       35.21       35.56     11.51 o
 -10   3  15       11.72       10.11      3.45 o
  -9   3  15       12.35       10.69      1.19 o
  -8   3  15       99.11      103.26      5.67 o
  -7   3  15       24.23       23.97      1.40 o
  -6   3  15        0.55       -0.81      0.93 o
  -5   3  15      225.33      219.13      3.24 o
  -4   3  15       23.78       25.14      1.85 o
  -3   3  15      116.81      104.87      3.38 o
  -2   3  15       44.24       50.71      2.24 o
  -1   3  15        0.68        1.42      1.53 o
   0   3  15       44.33       51.60      2.53 o
   1   3  15       62.86       67.71      2.81 o
   2   3  15       88.65       88.20      3.36 o
   3   3  15       24.65       27.49      2.43 o
   4   3  15        4.34        4.79      1.88 o
   5   3  15        0.00       -0.61      1.55 o
   6   3  15        3.52        2.55      1.85 o
   7   3  15        1.20       -0.28      2.86 o
 -10   4  15       25.91       20.04      8.62 o
  -9   4  15       82.55       86.64      5.05 o
  -8   4  15       64.70       69.36      4.97 o
  -7   4  15        2.01        6.04      3.47 o
  -6   4  15       76.86       72.13      4.34 o
  -5   4  15      120.93      117.75      4.65 o
  -4   4  15       13.85       15.32      1.75 o
  -3   4  15      288.16      294.76      4.49 o
  -2   4  15       92.12      102.26      2.72 o
  -1   4  15        0.58        0.80      1.59 o
   0   4  15        1.05        0.87      1.55 o
   1   4  15       60.47       61.50      2.66 o
   2   4  15       32.75       31.01      3.55 o
   3   4  15       10.34        8.11      2.51 o
   4   4  15        3.70        4.10      2.75 o
   5   4  15        0.83        1.32      1.83 o
   6   4  15       22.62       11.88      6.17 o
  -9   5  15        7.89        2.51      3.11 o
  -8   5  15      130.77      147.16      5.51 o
  -7   5  15        0.08        1.14      2.82 o
  -6   5  15        0.16       -0.01      3.37 o
  -5   5  15       36.64       42.07      4.65 o
  -4   5  15        1.64        2.46      3.34 o
  -3   5  15       27.17       24.39      3.83 o
  -2   5  15      137.20      139.47      5.13 o
  -1   5  15       14.25        3.78      3.71 o
   0   5  15        3.26        0.12      2.50 o
   1   5  15        5.28        3.97      3.17 o
   2   5  15       40.51       45.47      3.90 o
   3   5  15       11.76       11.37      3.27 o
   4   5  15       11.12        7.02      2.46 o
   5   5  15        3.04        1.98      2.53 o
  -7   6  15       14.70       -0.17      2.76 o
  -6   6  15        0.55        0.03      2.24 o
  -5   6  15        3.64        0.09      2.55 o
  -4   6  15        0.22       -0.44      2.79 o
  -3   6  15       52.11       52.29      5.18 o
  -2   6  15        0.97        0.40      2.82 o
  -1   6  15        2.09       -0.24      2.60 o
   0   6  15       19.35        6.83      7.60 o
   1   6  15        3.22        4.22      3.28 o
   2   6  15       11.29        9.36      3.07 o
 -12   0  16        0.05       -1.42      3.39 o
 -10   0  16       20.45       20.52      4.95 o
  -8   0  16       21.05       29.32      4.02 o
  -6   0  16      150.25      153.24      5.33 o
  -4   0  16        4.23        7.14      3.12 o
  -2   0  16      362.90      366.16      8.72 o
   0   0  16       59.19       53.28      3.15 o
   2   0  16        5.50        5.30      2.34 o
   4   0  16       32.55       37.17      3.38 o
   6   0  16       16.66       15.53      3.43 o
   8   0  16       74.49       88.11      4.00 o
 -12   1  16        7.44        6.66      2.37 o
 -11   1  16        6.92        5.85      2.88 o
 -10   1  16        0.69        0.46      2.47 o
  -9   1  16        5.73        5.75      2.70 o
  -8   1  16        8.50        5.59      2.60 o
  -7   1  16       95.71       92.89      4.84 o
  -6   1  16       76.83       86.18      3.41 o
  -5   1  16       39.05       39.24      3.47 o
  -4   1  16       16.88       15.43      2.77 o
  -3   1  16       45.79       48.21      3.12 o
  -2   1  16       17.18       17.93      2.24 o
  -1   1  16       39.44       36.66      2.42 o
   0   1  16        9.08       13.11      2.25 o
   1   1  16        0.69        0.36      1.40 o
   2   1  16        6.95        7.78      1.95 o
   3   1  16        0.15        0.24      1.31 o
   4   1  16        0.66        0.17      1.54 o
   5   1  16       52.53       56.80      2.49 o
   6   1  16        2.51        2.60      2.19 o
   7   1  16       44.36       44.17      4.32 o
   8   1  16        3.79        3.01      2.58 o
 -12   2  16       44.50       47.02      3.45 o
 -11   2  16       92.51       89.04      3.65 o
 -10   2  16       72.49       62.05      3.97 o
  -9   2  16        0.00        0.46      2.38 o
  -8   2  16        0.20        0.25      1.98 o
  -7   2  16       11.87        9.22      2.80 o
  -6   2  16       32.59       30.59      2.99 o
  -5   2  16      509.07      505.16      6.71 o
  -4   2  16      835.51      837.82      7.77 o
  -3   2  16        0.71       -0.15      1.27 o
  -2   2  16        0.71        1.08      1.50 o
  -1   2  16        6.22        5.44      1.75 o
   0   2  16        1.96        2.29      1.79 o
   1   2  16       27.57       31.79      3.23 o
   2   2  16        0.59        0.04      1.44 o
   3   2  16       13.47       14.16      2.30 o
   4   2  16        0.49       -0.43      1.38 o
   5   2  16       32.31       37.38      3.75 o
   6   2  16       30.53       26.93      3.19 o
   7   2  16       49.23       63.53      6.52 o
 -11   3  16        3.14        2.39      3.80 o
 -10   3  16       11.44       12.10      5.35 o
  -9   3  16        8.66        7.81      1.49 o
  -8   3  16        6.64        5.42      1.19 o
  -7   3  16       45.81       44.74      2.49 o
  -6   3  16       17.01       15.40      2.13 o
  -5   3  16       89.09       89.05      2.43 o
  -4   3  16        2.18        3.81      1.60 o
  -3   3  16      401.57      414.46      5.16 o
  -2   3  16       55.39       54.60      2.41 o
  -1   3  16        0.33       -0.25      1.58 o
   0   3  16        2.05        2.24      1.85 o
   1   3  16        7.94        9.37      2.06 o
   2   3  16       86.26       94.76      3.04 o
   3   3  16       10.05       10.74      2.04 o
   4   3  16        0.77        1.07      1.71 o
   5   3  16        0.19        0.93      1.56 o
   6   3  16        1.35        1.71      2.24 o
 -10   4  16        6.93        2.22      3.35 o
  -9   4  16        3.56        0.63      2.92 o
  -8   4  16        4.08        2.19      3.04 o
  -7   4  16        0.43        0.26      2.73 o
  -6   4  16      169.56      179.53      7.00 o
  -5   4  16       22.55       17.60      1.44 o
  -4   4  16       14.47       17.05      2.00 o
  -3   4  16      280.89      297.16      4.15 o
  -2   4  16       16.82       20.04      2.07 o
  -1   4  16      139.95      154.00      3.37 o
   0   4  16       87.52       89.86      2.99 o
   1   4  16       19.94       19.20      2.39 o
   2   4  16        5.96        4.76      2.27 o
   3   4  16       17.85       10.25      3.85 o
   4   4  16        5.22        4.57      2.26 o
   5   4  16       13.60       17.63      5.51 o
  -8   5  16       57.81       55.46      4.77 o
  -7   5  16       10.68        0.64      3.33 o
  -6   5  16        5.89        0.25      2.64 o
  -5   5  16        0.70        1.10      3.43 o
  -4   5  16       29.37       10.15     11.08 o
  -3   5  16       82.36       86.05      5.50 o
  -2   5  16       15.92        8.76      7.63 o
  -1   5  16        2.28        0.00      1.99 o
   0   5  16        0.91        0.42      2.48 o
   1   5  16       15.43       13.38      4.68 o
   2   5  16        5.14        1.22      3.80 o
   3   5  16        1.11        0.40      3.86 o
   4   5  16        2.32        2.42      2.66 o
  -6   6  16        0.03        0.35      2.93 o
  -5   6  16        1.69        0.41      3.75 o
  -4   6  16       20.79       10.84      8.99 o
  -3   6  16       10.39        1.38      3.55 o
  -2   6  16        0.07        1.01      3.13 o
  -1   6  16        1.02        0.00      2.67 o
   0   6  16        3.35        2.68      3.67 o
   1   6  16        3.40        2.09      3.31 o
 -11   0  17        0.99        1.28      3.39 o
  -9   0  17       10.72       10.28      3.94 o
  -7   0  17        3.94        1.25      3.03 o
  -5   0  17       34.00       33.63      9.22 o
  -3   0  17      246.38      261.65      7.70 o
  -1   0  17        3.65        3.16      2.62 o
   1   0  17        0.63        1.26      2.15 o
   3   0  17      231.74      265.16      5.68 o
   5   0  17       64.98       76.28      3.98 o
   7   0  17        0.52        1.51      2.52 o
 -12   1  17       59.37       71.51      9.22 o
 -11   1  17        3.14        2.31      2.76 o
 -10   1  17      104.36      106.20      4.49 o
  -9   1  17        2.88        3.88      2.75 o
  -8   1  17        9.40       10.18      2.72 o
  -7   1  17       58.01       64.28      4.09 o
  -6   1  17        2.53        1.97      2.24 o
  -5   1  17       39.50       39.38      3.30 o
  -4   1  17       94.49       97.85      3.89 o
  -3   1  17        0.15        1.09      2.21 o
  -2   1  17      161.35      177.65      3.68 o
  -1   1  17        0.40        0.54      1.51 o
   0   1  17        8.22       10.74      2.06 o
   1   1  17       20.61       22.35      2.59 o
   2   1  17        5.01        5.68      2.03 o
   3   1  17       66.43       68.73      3.02 o
   4   1  17        9.82        9.60      2.38 o
   5   1  17       37.45       38.71      4.40 o
   6   1  17       27.32       28.85      3.04 o
   7   1  17       12.30       12.18      3.35 o
 -11   2  17        0.21        0.44      1.72 o
 -10   2  17        0.56        0.75      2.84 o
  -9   2  17        0.36        1.05      2.81 o
  -8   2  17        0.91        0.05      2.29 o
  -7   2  17       50.06       57.80      3.50 o
  -6   2  17       46.46       54.34      3.73 o
  -5   2  17       38.75       36.84      3.58 o
  -4   2  17       45.40       42.15      3.16 o
  -3   2  17      293.44      294.15      4.86 o
  -2   2  17       15.66       19.87      2.28 o
  -1   2  17        7.72        7.48      2.08 o
   0   2  17       25.71       26.60      2.41 o
   1   2  17        1.21        1.71      2.07 o
   2   2  17       11.45        9.79      2.10 o
   3   2  17       26.45       26.50      2.27 o
   4   2  17        4.13        5.03      2.11 o
   5   2  17        5.41        4.70      2.23 o
   6   2  17       14.64       13.26      2.53 o
 -11   3  17       38.66        6.77      8.21 o
 -10   3  17        0.21       -1.12      2.84 o
  -9   3  17       10.40        8.20      3.37 o
  -8   3  17       13.14       10.41      4.23 o
  -7   3  17        0.59        0.16      1.21 o
  -6   3  17       29.58       30.03      2.48 o
  -5   3  17      159.64      146.85      3.19 o
  -4   3  17        2.70        2.11      1.87 o
  -3   3  17       64.70       68.05      3.75 o
  -2   3  17        2.60        3.56      1.95 o
  -1   3  17       27.47       28.52      2.82 o
   0   3  17       29.82       34.57      2.49 o
   1   3  17        3.38        3.22      2.14 o
   2   3  17       45.92       43.61      4.38 o
   3   3  17       43.63       39.41      7.60 o
   4   3  17        3.65        2.02      1.92 o
   5   3  17        1.70        2.98      2.07 o
   6   3  17        0.85        1.91      2.21 o
  -9   4  17        9.08        3.75      3.42 o
  -8   4  17       11.91        5.06      4.87 o
  -7   4  17       21.95        7.20      6.41 o
  -6   4  17        7.44        5.39      3.76 o
  -5   4  17        3.25        2.46      1.34 o
  -4   4  17       22.37       26.18      4.15 o
  -3   4  17       30.04       29.45      2.74 o
  -2   4  17       18.00       16.63      3.53 o
  -1   4  17       23.31       18.61      5.93 o
   0   4  17       27.17       19.30      3.45 o
   1   4  17       23.52       15.58      4.78 o
   2   4  17       16.70        9.15      3.11 o
   3   4  17        0.39        0.11      1.58 o
   4   4  17        7.72        5.72      3.02 o
   5   4  17       18.19       12.92      5.20 o
  -8   5  17       20.83        0.08      2.87 o
  -7   5  17       23.51       -0.16      2.78 o
  -6   5  17        0.02        0.69      3.05 o
  -5   5  17        4.22        1.78      4.16 o
  -4   5  17        4.78        2.73      3.70 o
  -3   5  17        4.20        1.53      3.39 o
  -2   5  17        0.09        1.32      3.56 o
  -1   5  17        5.60        1.19      3.21 o
   0   5  17        0.30        0.06      3.01 o
   1   5  17        0.22        2.04      3.09 o
   2   5  17        5.44        6.11      3.37 o
   3   5  17        0.74        0.98      2.64 o
  -4   6  17        0.04        0.05      3.30 o
  -3   6  17        3.87        1.78      3.96 o
  -2   6  17        1.75        6.08      5.29 o
  -1   6  17        3.37        5.18      3.74 o
 -10   0  18        5.34        6.75      4.12 o
  -8   0  18        5.73        2.59      4.93 o
  -6   0  18        0.25        1.82      3.31 o
  -4   0  18       10.72       10.87      3.76 o
  -2   0  18      135.61      151.01      6.73 o
   0   0  18       23.59       20.38      3.46 o
   2   0  18        8.48        5.91      3.14 o
   4   0  18      384.31      425.02      8.27 o
   6   0  18       92.80       90.34      6.20 o
 -11   1  18       25.00       22.18      6.19 o
 -10   1  18        1.63        0.28      2.53 o
  -9   1  18       10.54        6.61      3.08 o
  -8   1  18        0.02        1.09      2.33 o
  -7   1  18       14.30       13.03      3.16 o
  -6   1  18        0.22        0.05      1.71 o
  -5   1  18        0.22       -0.48      2.17 o
  -4   1  18        6.57        5.91      2.59 o
  -3   1  18        2.60        0.53      1.81 o
  -2   1  18        4.37        4.03      2.10 o
  -1   1  18        1.62        2.29      2.03 o
   0   1  18        0.84        0.53      1.52 o
   1   1  18        0.37        0.12      1.35 o
   2   1  18        0.35        1.06      1.89 o
   3   1  18      159.01      183.91      4.63 o
   4   1  18        4.90        4.29      2.39 o
   5   1  18        2.23        1.45      1.89 o
   6   1  18        0.03       -1.83      2.24 o
 -11   2  18        4.24        2.68      2.64 o
 -10   2  18        4.72        1.39      3.07 o
  -9   2  18        1.28       -0.13      2.42 o
  -8   2  18       28.59       26.78      5.91 o
  -7   2  18       34.10       31.68      7.73 o
  -6   2  18        5.86        7.83      3.43 o
  -5   2  18       40.34       37.58      2.60 o
  -4   2  18      107.43      119.35      3.31 o
  -3   2  18        5.74        5.45      2.07 o
  -2   2  18        4.34        5.60      2.42 o
  -1   2  18        1.12        1.69      1.78 o
   0   2  18        5.53        2.69      2.05 o
   1   2  18        6.74        3.18      1.88 o
   2   2  18        2.63        4.22      1.95 o
   3   2  18       20.29       20.18      2.37 o
   4   2  18        0.01       -0.35      2.00 o
   5   2  18        0.33        0.67      1.83 o
   6   2  18        1.35        1.41      2.19 o
 -10   3  18        1.05        1.44      3.04 o
  -9   3  18        0.03        0.60      2.77 o
  -8   3  18        3.18        1.64      1.39 o
  -7   3  18        0.99        0.95      1.38 o
  -6   3  18        0.82        0.47      1.83 o
  -5   3  18       54.44       53.10      2.66 o
  -4   3  18       23.94       29.04      2.53 o
  -3   3  18        0.38       -0.36      2.67 o
  -2   3  18        1.83        3.03      1.96 o
  -1   3  18        4.27        3.63      2.63 o
   0   3  18        7.69        6.21      2.28 o
   1   3  18        0.94        2.35      2.25 o
   2   3  18        0.25        0.19      1.64 o
   3   3  18       17.57       10.01      3.98 o
   4   3  18        4.07        3.19      2.08 o
   5   3  18        1.74        0.22      1.54 o
  -9   4  18       45.71        0.40      3.51 o
  -8   4  18       51.12       57.19      4.94 o
  -7   4  18       27.37       12.77      9.56 o
  -6   4  18        0.02       -0.66      3.20 o
  -5   4  18       10.72        5.57      2.68 o
  -4   4  18        0.01       -0.15      1.31 o
  -3   4  18        5.08        2.35      1.79 o
  -2   4  18       10.46        3.10      2.05 o
  -1   4  18        0.53        0.28      1.74 o
   0   4  18       11.81        7.43      3.00 o
   1   4  18        0.07        0.14      1.56 o
   2   4  18       47.14       53.87      6.72 o
   3   4  18        7.93        3.00      2.12 o
   4   4  18        3.83        3.63      2.49 o
  -7   5  18       13.28        0.09      2.74 o
  -6   5  18       26.86        7.46      9.41 o
  -5   5  18        3.29        1.60      3.44 o
  -4   5  18        5.10        2.61      3.93 o
  -3   5  18        0.13        0.06      2.43 o
  -2   5  18       12.93        7.83      4.22 o
  -1   5  18        4.24        6.05      4.83 o
   0   5  18        2.70        1.12      2.28 o
   1   5  18        0.16        0.43      2.17 o
 -11   0  19        2.39        1.88      6.41 o
  -9   0  19       55.08       47.23     30.26 o
  -7   0  19        3.71        4.65      3.84 o
  -5   0  19       36.92       37.49      4.86 o
  -3   0  19       22.16       27.07      4.59 o
  -1   0  19      107.81      113.08      4.55 o
   1   0  19        2.11        3.71      3.10 o
   3   0  19      168.08      180.36      5.57 o
   5   0  19       30.72       38.12      4.10 o
 -11   1  19        0.22       -1.38      2.78 o
 -10   1  19       13.65        8.20      5.02 o
  -9   1  19        1.37        1.24      2.79 o
  -8   1  19        8.25        4.51      2.87 o
  -7   1  19        1.13        1.25      2.72 o
  -6   1  19        0.41       -0.12      2.55 o
  -5   1  19        8.26        6.24      3.01 o
  -4   1  19       92.14       97.46      3.99 o
  -3   1  19      110.71      118.52      4.23 o
  -2   1  19      272.41      290.74      4.74 o
  -1   1  19       22.55       19.16      3.41 o
   0   1  19        3.69        7.03      2.09 o
   1   1  19        2.16        3.43      1.96 o
   2   1  19       22.39       21.56      2.61 o
   3   1  19      122.35      140.30      4.08 o
   4   1  19       57.19       60.40      3.25 o
   5   1  19       28.19       25.67      2.82 o
 -10   2  19        0.17       -0.54      2.58 o
  -9   2  19        0.32        0.66      2.52 o
  -8   2  19       10.67        5.96      3.49 o
  -7   2  19       11.98        7.08      3.86 o
  -6   2  19       45.69       53.40      3.92 o
  -5   2  19        9.74       11.70      2.53 o
  -4   2  19       26.85       27.80      2.78 o
  -3   2  19       67.09       69.60      3.06 o
  -2   2  19        6.04        9.09      2.30 o
  -1   2  19        8.82       11.28      2.60 o
   0   2  19        2.26        2.51      2.09 o
   1   2  19        0.28       -0.17      1.60 o
   2   2  19        1.58        0.77      1.99 o
   3   2  19        0.43        1.18      2.30 o
   4   2  19        1.69        3.52      2.46 o
   5   2  19        0.17        1.80      2.24 o
  -9   3  19       15.13        5.11      5.00 o
  -8   3  19        0.61        0.45      1.73 o
  -7   3  19        0.66        0.18      1.29 o
  -6   3  19      130.74      123.58      3.70 o
  -5   3  19      231.69      238.98      4.90 o
  -4   3  19       30.13       33.82      4.51 o
  -3   3  19       36.14       28.23      8.95 o
  -2   3  19        4.15        3.34      2.36 o
  -1   3  19        0.03       -0.19      2.03 o
   0   3  19       88.12       93.57      3.49 o
   1   3  19      133.76      145.51      4.67 o
   2   3  19       23.66       18.41      5.98 o
   3   3  19        4.84        2.85      2.37 o
   4   3  19        5.84        6.32      2.60 o
  -8   4  19       15.61        0.27      3.10 o
  -7   4  19        4.72        1.27      3.40 o
  -6   4  19        5.65        0.29      2.77 o
  -5   4  19        3.30        1.20      1.36 o
  -4   4  19       31.32       28.82      7.74 o
  -3   4  19        2.77        0.66      1.72 o
  -2   4  19        5.44        1.87      2.21 o
  -1   4  19        6.90        3.62      2.26 o
   0   4  19        0.16        0.33      2.25 o
   1   4  19       34.89       22.41      6.30 o
   2   4  19        0.56        0.30      1.98 o
  -5   5  19        1.96       -0.57      3.74 o
  -4   5  19        0.35        0.31      3.17 o
  -3   5  19        1.24        1.28      3.32 o
  -2   5  19        0.76        2.06      3.51 o
  -1   5  19        9.29        4.10      3.19 o
   0   5  19        0.54        1.56      2.45 o
 -10   0  20        9.85        0.13      3.21 o
  -8   0  20      139.63      158.73     12.08 o
  -6   0  20       26.79       20.99      5.74 o
  -4   0  20       63.25       75.97      6.77 o
  -2   0  20      173.18      176.01      6.89 o
   0   0  20       21.65       22.59      3.55 o
   2   0  20        8.51        6.34      3.72 o
   4   0  20       65.28       67.23      4.78 o
 -10   1  20        2.68        1.98      3.20 o
  -9   1  20        8.95        5.25      3.14 o
  -8   1  20       15.00        8.50      4.50 o
  -7   1  20        4.78        2.19      3.01 o
  -6   1  20        0.21       -0.72      2.47 o
  -5   1  20        2.99        3.07      3.31 o
  -4   1  20       14.40       16.55      3.65 o
  -3   1  20       11.22       11.16      2.63 o
  -2   1  20        1.67        3.83      2.49 o
  -1   1  20        0.00        0.05      1.61 o
   0   1  20        0.78        2.23      2.27 o
   1   1  20        4.29        3.48      2.11 o
   2   1  20        6.38        5.39      2.42 o
   3   1  20       13.29       13.12      2.74 o
   4   1  20       11.49        9.90      2.86 o
 -10   2  20        2.98        2.60      3.44 o
  -9   2  20        0.28       -0.60      2.65 o
  -8   2  20       12.27        7.28      4.20 o
  -7   2  20        1.69        0.81      2.65 o
  -6   2  20        1.12       -0.60      1.87 o
  -5   2  20       98.15       97.87      4.27 o
  -4   2  20       14.38       11.28      2.53 o
  -3   2  20        0.91        0.73      1.95 o
  -2   2  20       13.01       10.57      3.98 o
  -1   2  20        2.67        2.26      2.39 o
   0   2  20        1.86        1.52      2.13 o
   1   2  20       12.54        8.03      3.10 o
   2   2  20       20.98       11.59      4.57 o
   3   2  20        4.05        5.30      2.35 o
   4   2  20        0.73        1.42      2.14 o
  -9   3  20       10.17        2.66      3.43 o
  -8   3  20        0.04       -1.23      3.62 o
  -7   3  20       39.02       32.38      5.15 o
  -6   3  20      152.63      142.02      5.20 o
  -5   3  20       44.48       52.62      7.00 o
  -4   3  20        2.54        1.56      2.12 o
  -3   3  20        5.87        2.45      2.69 o
  -2   3  20        9.06        2.89      2.27 o
  -1   3  20       17.42       11.98      3.94 o
   0   3  20       34.25       30.51      8.50 o
   1   3  20       55.70       58.52      3.81 o
   2   3  20        0.02        0.22      1.80 o
   3   3  20        1.94        0.88      2.09 o
  -7   4  20       36.14       16.05     12.90 o
  -6   4  20       47.49       29.08     12.18 o
  -5   4  20        0.60        0.32      2.66 o
  -4   4  20       48.27       37.50      9.83 o
  -3   4  20       19.05        6.51      4.65 o
  -2   4  20        1.56        2.34      2.21 o
  -1   4  20       34.79       30.42      9.17 o
   0   4  20        0.17        1.68      2.66 o
   1   4  20        2.44        1.75      2.38 o
  -9   0  21       15.29       -0.25      3.58 o
  -7   0  21       17.61       11.76     11.69 o
  -5   0  21        2.97        3.89      4.23 o
  -3   0  21      274.55      290.30     10.00 o
  -1   0  21        0.51        0.80      3.15 o
   1   0  21        4.60        1.90      3.34 o
   3   0  21        9.90        7.16      4.94 o
  -9   1  21        1.95        0.52      2.99 o
  -8   1  21       33.01       17.58      9.97 o
  -7   1  21       32.17       21.63     10.12 o
  -6   1  21        2.96        3.08      2.99 o
  -5   1  21        0.80        0.28      3.34 o
  -4   1  21       21.39       20.01      3.13 o
  -3   1  21        7.76        9.54      3.02 o
  -2   1  21       10.82       12.42      3.39 o
  -1   1  21        0.01        0.84      1.96 o
   0   1  21        6.26        6.78      2.46 o
   1   1  21        0.04        1.06      2.14 o
   2   1  21       10.04       10.17      2.79 o
   3   1  21        2.65        1.91      2.46 o
  -9   2  21        0.04        1.48      3.40 o
  -8   2  21        5.41        2.15      3.14 o
  -7   2  21        1.19        0.46      2.90 o
  -6   2  21       49.93       38.46      5.99 o
  -5   2  21       15.50        7.50      2.76 o
  -4   2  21       11.38        9.90      3.06 o
  -3   2  21       23.63       21.49      3.37 o
  -2   2  21        4.97        3.82      2.56 o
  -1   2  21        2.51        1.75      2.31 o
   0   2  21        0.36        0.45      1.91 o
   1   2  21        0.03       -0.29      2.32 o
   2   2  21        4.45        5.54      2.79 o
   3   2  21        5.94        7.71      2.64 o
  -7   3  21       25.16       17.69      6.53 o
  -6   3  21       41.56       33.84      4.81 o
  -5   3  21       52.31       56.20      7.34 o
  -4   3  21       84.74       91.82      4.80 o
  -3   3  21        2.26        0.14      1.94 o
  -2   3  21       12.23        2.88      2.41 o
  -1   3  21        9.81        6.06      2.65 o
   0   3  21        4.03        2.42      2.71 o
   1   3  21        3.10        1.79      2.47 o
  -5   4  21       64.44       80.17      5.55 o
  -4   4  21       17.51        6.20      3.76 o
  -3   4  21        0.00       -0.25      1.86 o
  -2   4  21       17.35        7.22      6.07 o
  -1   4  21        7.95        2.39      2.54 o
  -8   0  22       19.84       -0.26      6.13 o
  -6   0  22        1.00        2.87      4.32 o
  -4   0  22       33.65       30.87      6.81 o
  -2   0  22       32.70       45.05      4.57 o
   0   0  22        0.11       -1.63      3.46 o
   2   0  22       25.27        9.91      8.33 o
  -8   1  22        6.40        4.40      3.47 o
  -7   1  22        0.11        2.17      3.12 o
  -6   1  22        0.74        0.39      3.01 o
  -5   1  22        0.13       -1.68      3.65 o
  -4   1  22        0.06        0.13      2.13 o
  -3   1  22       88.93       93.97      4.25 o
  -2   1  22        6.05        5.64      2.96 o
  -1   1  22        2.50        3.44      2.46 o
   0   1  22        1.79        1.99      2.71 o
   1   1  22        0.01        1.71      2.37 o
   2   1  22       19.83       15.31      4.32 o
  -8   2  22        1.19        0.19      2.61 o
  -7   2  22       21.83       18.79      3.12 o
  -6   2  22       19.41       14.68      3.52 o
  -5   2  22        6.92        7.43      2.81 o
  -4   2  22       46.95       42.50      6.13 o
  -3   2  22        1.82        1.76      3.46 o
  -2   2  22       19.19       18.40      3.49 o
  -1   2  22        0.73        2.37      2.82 o
   0   2  22        1.22        0.76      2.30 o
   1   2  22       15.91        9.01      4.46 o
  -6   3  22       22.92       18.56      3.57 o
  -5   3  22       35.92       36.70      5.50 o
  -4   3  22        2.31        2.23      3.02 o
  -3   3  22       34.92       24.41      9.99 o
  -2   3  22       19.25        5.40      3.70 o
  -1   3  22        0.00        2.59      2.69 o
   0   3  22        1.44        2.33      2.62 o
  -7   0  23        0.33        1.54      4.50 o
  -5   0  23        1.07        3.12      4.59 o
  -3   0  23       29.27       29.57      4.51 o
  -1   0  23        1.48        1.74      3.19 o
   1   0  23        1.23        1.12      3.69 o
  -7   1  23        5.59        3.54      3.50 o
  -6   1  23        0.05        2.10      3.89 o
  -5   1  23        2.51        2.82      2.70 o
  -4   1  23        0.01        1.86      2.92 o
  -3   1  23        0.96        1.86      2.82 o
  -2   1  23        7.05        7.72      3.01 o
  -1   1  23        4.55        5.23      2.77 o
   0   1  23        2.23        1.28      2.58 o
  -6   2  23        9.15        7.77      2.93 o
  -5   2  23       24.87       22.25      4.19 o
  -4   2  23        0.02        0.40      2.42 o
  -3   2  23        8.65        9.90      3.21 o
  -2   2  23        4.03        2.52      2.99 o
  -1   2  23        0.59        3.23      2.72 o
  -4   0  24        2.85        3.25      4.96 o
  -2   0  24       22.71       23.72      4.57 o
  -4   1  24       13.91       15.18      3.55 o
  -3   1  24       33.22       32.33      4.11 o
 
